# Supplementary material for: HuD Binds to and Regulates Circular RNAs Derived From Neuronal Development- and Synaptic Plasticity-Associated Genes
Source: Front Genet. 2020 Aug 5;11:790. doi: 10.3389/fgene.2020.00790 (PMC7419605; doi:10.3389/fgene.2020.00790)
Supplement: TABLE S1 — List of genes encoding circRNAs that are significantly enriched in the HuD RNA immunoprecipatation (RIP) vs. control IgG IP. [file Table_1.XLSX]

## Sheet: Sheet1
Supplementary Table 1
List of genes encoding circRNAs that are significantly enriched in the HuD RNA immunoprecipatation (RIP) vs. control IgG IP
probeID	GeneSymbol	P-value	FDR	FC (abs)	Regulation	circRNA	Alias	source	chrom	strand	txStart	txEnd	circRNA_type	best_transcript	New Exon Junction Sequence
ASCRP4011781	Akirin2	1.58301e-05	0.0472291	2.03501	up	mmu_circRNA_36625	4_34513254_34509561_-3693|20.78|8|8	25714049	chr4	+	34562311	34566005	exonic	NM_001007589	TACGCATGATCAGATAATGCGGCGATATGGAGAACAGCCTGCTAGTTAACAAATTCTGTA
ASCRP4012678	Ubp1	4.63015e-05	0.0548802	2.29618	up	mmu_circRNA_45212	9_113868057_113853966_-14091|18.38|6|7	25714049	chr9	+	113944847	113958939	exonic	NM_013699	TGAAAAAGAAAAGTACCAGCCATCTTACGACACCACCATTCTCACAGAGTGATGTGTTGG
ASCRP4013892	Calm3	6.19051e-05	0.0548802	25.3852	up	mmu_circRNA_19450		25070500	chr7	-	16917074	16917135	sense overlapping	NM_007590	TTGATGGAGATGGCCAGGTCAATTATGAAGGAAGTGGATGAGATGATCCGAGAGGCCGAC
ASCRP4000208	Rc3h2	9.19508e-05	0.056205	2.95896	up	mmu_circRNA_33347	2_37234524_37232162_-2362|15.58|2|2	25714049	chr2	-	37376641	37379004	exonic	NM_001100591	AAAGCCGAAGAGACAGAGTTTAGGTGAAGACCATGTGATTCTTTCTCTGAGAGTGTGAGT
ASCRP4004245	Gnb1	0.000140018	0.056205	47.895	up	mmu_circRNA_38005	4_154909573_154901522_-8051|20.04|7|11	25714049	chr4	+	155527412	155535464	exonic	NM_008142	CAGACTCAAGAGCTTGGATTCTGAAGTGTGGAAAGCACTGAGACGTGAAGATGAGTGAAC
ASCRP4001602	Cnot2	0.000152771	0.0579174	1.5129	up	mmu_circRNA_22666	10_115965005_115929348_-35657|14.18|2|2	25714049	chr10	-	116492291	116527949	exonic	NM_001037846	ACTGGAGGAAAGTAGCTAAGGTGACAAACAGCATGTTTGGTGCTTCAAGAAAGAAGTTTG
ASCRP4012691	Mbnl1	0.000199354	0.0680195	1.95983	up	mmu_circRNA_35474	3_60333726_60332678_-1048|20.87|1|2	25714049	chr3	+	60528755	60529804	exonic	NM_020007	TGAAAATGGACGAGTAATCGCCTGCTTTGATTCACTGAAAGTTGGTACTAAGAAGTGCCT
ASCRP4001859	Nucks1	0.000285871	0.0774404	4.57335	up	mmu_circRNA_20866	1_133826339_133824641_-1698|16.16|2|4	25714049	chr1	+	131928063	131929762	exonic	NM_175294	AGAGAAAAGAAAAGAAAATGCCCAAACCCAGACTAAAGGCAACAGAAGACAGCGAAGATG
ASCRP4014215	Hnrnpd	0.000302283	0.0774404	3.64786	up	mmu_circRNA_39020	5_100396406_100395041_-1365|21.91|2|2	25714049	chr5	-	99966021	99967387	exonic	NM_007516	TTTTGGTGAGGAAAATGTTTATAGGAGGCCTTAGCTGGGACACCACAAAGAAAGATCTGA
ASCRP4011598	Ubtd2	0.000318228	0.0774404	1.97729	up	mmu_circRNA_23179	11_32399461_32399225_-236|18.44|2|2	25714049	chr11	+	32499224	32499461	exonic	NM_173784	TAACACTACCACACGTTGCTCTAGGTCGTAACCAGCCTTTGAAAAAGGAGAAACCAAAAT
ASCRP4008264	Arpp21	0.000377512	0.0774404	11.8617	up	mmu_circRNA_010556	mm9_circ_010556	circBase	chr9	-	112183494	112187766	exonic	NM_028755	GAAGAGTCTTCAGCTAGATCTGGAGGGGAAAGTCACCAGGATCAGGTTGTCGACCATGTG
ASCRP4011193	Dlg4	0.000412497	0.0774404	6.44461	up	mmu_circRNA_23603	11_69852631_69845237_-7394|12.97|1|3	25714049	chr11	-	70031734	70039129	antisense	NM_007864	GTGATGTCTGGGGGAGCATAGCTGTCACTCAGGTAGGCATTGCTGGGCTTGGCCACGGGG
ASCRP4013308	Hprt	0.000412781	0.0774404	2.04171	up	mmu_circRNA_45471	X_50361895_50352268_-9627|21.15|4|4	25714049	chrX	+	52999090	53008718	exonic	NM_013556	TGGTGGAGATGATCTCTCAACTTTAACTGGAAAGATTAGCGATGATGAACCAGGTTATGA
ASCRP4001210	Setd5	0.000435095	0.0774404	1.87238	up	mmu_circRNA_40760	6_113088194_113078406_-9788|14.83|3|3	25714049	chr6	+	113128411	113138200	exonic	NM_028385	ACATCTCTTACTACTGCTAGTCGTTCCAACACTCCTCTGCAGTTTGAGCGCTGGATAAAG
ASCRP4010046	Rdx	0.000441378	0.0774404	1.75383	up	mmu_circRNA_44151	9_51881389_51868937_-12452|19.88|9|18	25714049	chr9	+	52060831	52073284	exonic	NM_009041	GCGTCTGAGGCAGATCGAAGAGCAAACAGTGAAAGCCCAGAAAGGCTATAATTGTTTATA
ASCRP4011528	Gmcl1	0.000464372	0.0774404	1.74534	up	mmu_circRNA_40525	6_86657466_86642863_-14603|15.71|4|5	25714049	chr6	-	86692868	86707472	sense overlapping	NM_011818	GTTTTAACTTAATGACCTACTGCGTTCACGTCCAAGAATGGCTGGCGGCAGTGTATAAAC
ASCRP4004402	Mark1	0.000472005	0.0774404	1.50047	up	mmu_circRNA_21491	1_186749765_186743189_-6576|20.51|2|2	25714049	chr1	-	184919309	184925886	exonic	NM_145515	CAGCCTGGAGGTGAAGTCTTTGATTACTTAGTTGCCCACGGAAGAATGAAAGAGAAAGAG
ASCRP4006467	Rab10	0.00047655	0.0774404	1.9321	up	mmu_circRNA_24518	12_3257005_3252612_-4393|15.28|3|3	25714049	chr12	-	3252611	3257005	exonic	NM_016676	CTCACATTAGCTGAAGACATCCTCCGAAAGGGACACAGCAGGCCAGGAGCGATTTCACAC
ASCRP4003473	Zfp106	0.000493665	0.0774404	3.34664	up	mmu_circRNA_002523	mm9_circ_002523	circBase	chr2	-	120533510	120535679	exonic	NM_011743	CAAAGGCTTACCCAGACAAGATGAACCTCCCAGTAACAGCCAAGAAGTAAACTCAGATGA
ASCRP4000863	Dennd1a	0.000508496	0.0774404	1.50972	up	mmu_circRNA_33387	2_37711676_37700297_-11379|21.29|7|11	25714049	chr2	-	37844776	37856156	exonic	NM_146122	AATCACAGTCCACTTTGGGCAGGCAGTGATAAACTGTACCATCAGTGGCTGTCCACAGTC
ASCRP4008740	Tspan7	0.000548343	0.0774404	18.359	up	mmu_circRNA_45337	X_10173587_10173402_-185|12.77|1|13	25714049	chrX	+	10596275	10596461	sense overlapping	NM_019634	GACGTTGAGGACCTCATCAGATCAATTTAAAAATGGGTGTGGAGAGACGGCTTAGTGTAG
ASCRP4011883	Gnaq	0.000574569	0.0774404	5.15491	up	mmu_circRNA_32264	19_16409600_16294078_-115522|20.98|4|7	25714049	chr19	+	16219587	16335110	exonic	NM_008139	TAGTAGCGCTTAGCGAATATGATCAAGTTCTTGTGGAGTCAGACAATGAGGGACAGGGGA
ASCRP4003396	Rnf11	0.000610273	0.0774404	3.92361	up	mmu_circRNA_37424	4_109129672_109126707_-2965|17.59|3|4	25714049	chr4	-	109454101	109457067	sense overlapping	NM_013876	CAAAAGTTTCCTAAAAATTCCTGGATGGCTGCAGATGTTGAGGGAAGAACAAGTTCCTGT
ASCRP4001753	Runx1t1	0.000627954	0.0774404	2.16413	up	mmu_circRNA_36495	4_13808387_13786958_-21429|21.89|1|2	25714049	chr4	+	13859810	13881240	exonic	NM_009822	AGAAGATGCTCTAGCAGTCATCAACCAGCAGGAAGACTCCAGTGAGAACCAAAGAAAATG
ASCRP4010644	Gnb1	0.00066278	0.0774404	17.0872	up	mmu_circRNA_38004	4_154917302_154889740_-27562|16.06|6|6	25714049	chr4	+	155515630	155543193	exonic	NM_008142	GGGACACACAGATAGACTTACATGTGTGGGAAACCAGACCAGAAACACTTCTGAGTCAAG
ASCRP4010601	Sipa1l1	0.000695055	0.0774404	2.08531	up	mmu_circRNA_25444	12_83473529_83412336_-61193|17.86|7|8	25714049	chr12	+	82311348	82372542	exonic	NM_172579	GGCTAAAAGGATTCGAGAAGTATCGTGCGCAGCTTGACACCAAAAGTCATATGTCATTAG
ASCRP4002339	Pdcd4	0.000706882	0.0774404	3.80245	up	mmu_circRNA_32767	19_54001823_54000696_-1127|13.23|5|5	25714049	chr19	+	53926205	53927333	exonic	NM_011050	AGGCTGGAATAATTTCCAAACAACTCCGTGATCTTTGTCCATCAAGATTGATATGCTGCT
ASCRP4006227	Hnrnpab	0.000712514	0.0774404	1.7713	up	mmu_circRNA_23305	11_51415392_51415252_-140|23.32|2|2	25714049	chr11	-	51601749	51601890	exonic	NM_001048061	CTACGACTACAGTCAGAGTCAGAGTTGGAATCAGGGCTACGGCAACTACTGGAACCAGGG
ASCRP4010659	Celf4	0.000716956	0.0774404	2.1875	up	mmu_circRNA_31462	18_25645466_25645295_-171|15.44|3|3	25714049	chr18	-	25486793	25486965	exonic	NM_133195	GGGAGACCAGGACTCGCACAGGCTTCGTGAGCTTCGACAACCCGGCCAGCGCACAGACCG
ASCRP4010646	Anks1b	0.000769577	0.0774404	5.94071	up	mmu_circRNA_017958	mm9_circ_017958	circBase	chr10	+	90895098	90923602	exonic	uc007gta.2	GGGACAGAATCAACACAGGATGCTTGTGCAAAGATGCGGGTTTTAAAAATCAGTTTGATT
ASCRP4002549	Actr2	0.000772562	0.0774404	4.18744	up	mmu_circRNA_22927	11_19994448_19972459_-21989|17.99|5|5	25714049	chr11	-	20072455	20094445	exonic	NM_146243	AGTTCTGAAAGGAGATGTGGAAAAACTTTCAGACCTTATGGTTGGTGATGAGGCAAGTGA
ASCRP4004561	Ncoa7	0.000798765	0.0774404	2.48904	up	mmu_circRNA_21811	10_30424486_30382100_-42386|18.65|2|2	25714049	chr10	-	30662293	30704680	exonic	NM_172495	CAGTGAGCCGACCACCAAGAGCTGGGAGATGACAATCAAAACAAAACTCATGATAAAAAA
ASCRP4009183	Tnik	0.000838257	0.0774404	1.91198	up	mmu_circRNA_35193	3_28476495_28453850_-22645|21.70|8|15	25714049	chr3	+	28554927	28577573	exonic	NM_026910	GAGGCTGGAGGAGAGTGACTTGTGGTCTTTGGGAATCACCGCCATTGAGATGGCAGAAGG
ASCRP4001617	Fbxl5	0.000858373	0.0774404	4.51359	up	mmu_circRNA_38546	5_44164898_44142101_-22797|13.15|6|12	25714049	chr5	-	43750861	43773659	exonic	NM_001159963	ACTGTGACAACATTAACGCTTTCTAAAACCAACTTTTCCAACAACAATGACTTCCGTGCT
ASCRP4003289	Srsf1	0.000890227	0.0774404	2.44801	up	mmu_circRNA_24053	11_87863597_87862914_-683|11.85|2|2	25714049	chr11	+	88049411	88050095	exonic	ENSMUST00000132983	ATTGTCAAAAGGAGGATTGAGGAGGATCAGATCAATAATGGAGGCAATGGGAGAAACTGC
ASCRP4011168	Rap2a	0.0010567	0.0774404	1.54141	up	mmu_circRNA_28050	14_120903336_120902823_-513|16.45|2|2	25714049	chr14	+	120503600	120504114	sense overlapping	NM_029519	GTGACCTCATTTGACGTGATGATGGCATTGCTGTTGAGGTATGAGAAGGTTCCAGTCATC
ASCRP4008138	Homer1	0.00106406	0.0774404	1.58966	up	mmu_circRNA_26706	13_94163063_94157479_-5584|18.95|3|3	25714049	chr13	+	93387523	93393108	exonic	NM_147176	GAACTCCAAGAACAGAGGGACTCTTTGACTCAGAAACTACAGTTCAGCAATCAGCAAACA
ASCRP4011721	Strbp	0.00109715	0.0774404	1.71006	up	mmu_circRNA_33369	2_37482097_37446177_-35920|16.74|2|2	25714049	chr2	-	37590656	37626577	exonic	NM_009261	TACAGCAGCTCCTGGATATATAGCTCCAGGCAAGGGCAAATGGATTAAAATCATGTGTAA
ASCRP4007593	Trim37	0.0011005	0.0774404	1.87211	up	mmu_circRNA_014957	mm9_circ_014957	circBase	chr11	+	87159820	87178028	exonic	NM_197987	CTTGAACCGACAAAATGATACAGTGATTTTAAGTTGCGGTCTTGCAGTAAGAGCGAGCTG
ASCRP4003962	Itsn2	0.00110172	0.0774404	1.56369	up	mmu_circRNA_24602	12_4671428_4644545_-26883|16.61|4|5	25714049	chr12	+	4637738	4664622	exonic	NM_011365	CACAGCCTATCCAGTTACCTCCACAGCCTATCCAGTTGGAGAAGGAATATCAAAATAAGC
ASCRP4008981	Prkar1a	0.00110266	0.0774404	4.858	up	mmu_circRNA_24406	11_109527300_109524263_-3037|15.84|2|2	25714049	chr11	+	109662948	109665986	exonic	NM_021880	GAGAGCCGGGGGATGAGTTCTTCATCATTTTAGAGGTCTATGTCAATAATGAATGGGCAA
ASCRP4008499	Fxr2	0.00111016	0.0774404	1.50693	up	mmu_circRNA_005799	mm9_circ_005799	circBase	chr11	+	69649727	69651723	exonic	NM_011814	GAATGGCCTGGGCAAAGTGATCGGAAAGAACGGGAAAGTGATTCAGGAGATTGTGGATAA
ASCRP4000495	Fam81a	0.00111139	0.0774404	3.97284	up	mmu_circRNA_44557	9_69950756_69943858_-6898|19.02|9|12	25714049	chr9	-	70096050	70102949	exonic	NM_029784	AACTTCTGCAGAAAATAGACCATCTCTCCTTGATTGTTAAGGAAAACAGTGTGCGACGCC
ASCRP4010902	Sfmbt1	0.00114968	0.0774404	1.96602	up	mmu_circRNA_27367	14_31615857_31579149_-36708|14.96|2|3	25714049	chr14	+	30765962	30802671	exonic	NM_019460	GTACTTAGAGAGATCCGTGGATGCCACTGGACAGAAACTTGACGCTTCAGATCATCTTGG
ASCRP4012244	Ids	0.00115175	0.0774404	4.93044	up	mmu_circRNA_45497	X_67614306_67611442_-2864|18.60|4|5	25714049	chrX	-	70358266	70361131	exonic	NM_010498	TCAGTGTTCCCTATGGACCAATTCCTGAGGATTTTCAGGTATATCTTCCAATCACAGTGA
ASCRP4003837	Tmod2	0.0011642	0.0774404	1.59171	up	mmu_circRNA_44649	9_75433985_75429637_-4348|15.07|2|2	25714049	chr9	-	75581829	75586178	exonic	NM_016711	CAATGACCCTGTGGCCCTTATGTCGTGAAAGGTGAAAAGGCCAAGCCAGTATTTGAGGAG
ASCRP4000115	Rab10	0.00119377	0.0774404	2.8055	up	mmu_circRNA_24519	12_3264749_3252612_-12137|22.39|14|23	25714049	chr12	-	3252611	3264749	exonic	NM_016676	AAACATCGAAAAGGCGTTCCTCACATTAGCTGAAGACATCCTCCGAAAGGAATAGACTTT
ASCRP4007077	Mpp6	0.00119654	0.0774404	1.6733	up	mmu_circRNA_000405	mm9_circ_000405	circBase	chr6	+	50143718	50183871	exonic	NM_019939	CTGCTAGATTTGGAACAACGGTGCCATTAACACAAGGCACATTAACATCAGGAAGAAGTC
ASCRP4009223		0.00122656	0.0774404	2.64158	up	mmu_circRNA_26318	13_51223342_51216828_-6514|11.90|5|5	25714049	chr13	+	51121458	51127973	intronic	AK084182	GAGTATCTGCAAACATGATGAAGAAGAGGACATCTCACAATCCCCTGGGAAGATGAGGAT
ASCRP4007965	Camta1	0.00123384	0.0774404	3.50937	up	mmu_circRNA_37972	4_150463090_150448097_-14993|15.77|2|2	25714049	chr4	-	151073987	151088981	exonic	NM_001081557	GAAAGATAATGAGGTTTCTGCGTCGCTGTCGCCACAGATAACCAGTTCAGGATGTCCATC
ASCRP4005198	Zfp451	0.00124993	0.0774404	3.81216	up	mmu_circRNA_19885	1_33862264_33833114_-29150|17.01|3|3	25714049	chr1	-	33776268	33805419	exonic	NM_133817	CCAGAACATAGGAAGGACCGTTAAGACCCGTTTTGGAATACATTGATCTAGTCAGCAGTG
ASCRP4006102	St13	0.00127735	0.0774404	5.46093	up	mmu_circRNA_007731	mm9_circ_007731	circBase	chr15	-	81382979	81392322	exonic	NM_133726	CTAAATGATGCATGGGGGGGAAAGTACCACCTGCTACTCATAAAGCTAAGTCAGAAGAAA
ASCRP4001585	Strn	0.0012956	0.0774404	1.5317	up	mmu_circRNA_30960	17_79100293_79082168_-18125|20.54|8|9	25714049	chr17	-	78682827	78700953	exonic	NM_011500	ACTGATGGAAGAGCCAAGAGTGTCATTGATACTTCCACAGCTCAGATTGCTTTCCTTCAG
ASCRP4013809	Map4	0.0012999	0.0774404	6.04195	up	mmu_circRNA_45112	9_109939359_109881354_-58005|20.21|4|5	25714049	chr9	+	109978849	110036855	exonic	NM_008633	TTCTGAGCCTTGCTCAGGCAGTCGCAGTGGTACAGAATGGCCGACCTCAGTCTTGTGGAT
ASCRP4010393	Mef2c	0.00135072	0.0774404	3.49314	up	mmu_circRNA_26629	13_83775072_83714696_-60376|17.58|2|2	25714049	chr13	+	83575537	83635469	exonic	NM_025282	GGAGATCTGACATCCGGTGCAGGCACCAGCGCAGGAACGAATGCAGGGATTTGGGAACTG
ASCRP4004099	Csde1	0.00136415	0.0774404	3.5769	up	mmu_circRNA_35912	3_102848764_102847080_-1684|19.73|2|4	25714049	chr3	+	103043156	103044841	exonic	NM_144901	CACTAATGAAGCCAGAGAGATGCACTGGTGCTGTAAGTGCTCGTAATATTATGCTGTTGA
ASCRP4005656	Spin1	0.00137887	0.0774404	4.32385	up	mmu_circRNA_26319	13_51239904_51218457_-21447|15.82|8|9	25714049	chr13	+	51123087	51144535	exonic	NM_146043	CCTGATTCCAAGTGCTTGGGATCCCGTGTGTTTTTGCTGAACTTGTAAAGGAGACATCTG
ASCRP4001317	Kif5b	0.00139107	0.0774404	1.63157	up	mmu_circRNA_31226	18_6227659_6225595_-2064|20.29|1|2	25714049	chr18	-	6225596	6227661	exonic	NM_008448	ACCATAGATGAAGGGAAATCCAACAGACATGTCGCAGTTACAAATGTTCTTGAGGGCTAT
ASCRP4004901	Mapre2	0.00139299	0.0774404	2.13188	up	mmu_circRNA_31424	18_24016658_23991354_-25304|17.79|10|19	25714049	chr18	+	23832852	23858157	exonic	NM_153058	CATGCAAACTCCCCCACAGCAGTTGGGGAATGGCGGTCAATGTGTATTCTACCTCGATAA
ASCRP4005520	Mef2c	0.00139692	0.0774404	4.54937	up	mmu_circRNA_26630	13_83732242_83732039_-203|17.62|3|3	25714049	chr13	+	83592777	83592981	exonic	NM_025282	CCGGACAAACTCAGACATTGTGGAGGTGACTTTTACGAAGAGGAAATTTGGATTGATGAA
ASCRP4012832	Hnrnpu	0.00140307	0.0774404	3.03036	up	mmu_circRNA_21394	1_180266289_180264018_-2271|17.68|3|3	25714049	chr1	-	178333886	178336158	exonic	NM_016805	TGAGATGAAGGAGACGGCAAAACAGAACAGAAAGGTGGAGATAAAAAGAGAGGCGTTAAA
ASCRP4005723	Pabpn1	0.00140867	0.0774404	4.16564	up	mmu_circRNA_27561	14_55515876_55513685_-2191|19.15|4|7	25714049	chr14	+	54894847	54897039	exonic	NM_019402	CCTTAGATGAGTCCCTGTTCAGAGGAAGACAAATCAAGGAGCTAGAAGCGATCAAAGCTC
ASCRP4010476	St13	0.00144301	0.0781515	4.06562	up	mmu_circRNA_28835	15_81208430_81199824_-8606|15.93|2|2	25714049	chr15	-	81369393	81378000	exonic	NM_133726	GGATCTCAGTATGGCTCTTTTCCAGGTGAGCTCCAGAAAGCCATTGACTTGTTCACAGAC
ASCRP4009614	Calm3	0.0014759	0.0793037	15.2627	up	mmu_circRNA_41204	7_17503047_17502946_-101|16.24|3|6	25714049	chr7	-	16917596	16917698	sense overlapping	NM_007590	GATTAATGAGGAGGATGGAGATGGCACCATTACCACCAAGGAGCTGGGGACTGTGATGAG
ASCRP4014202	Ywhae	0.0015168	0.0796201	9.1329	up	mmu_circRNA_23700	11_75570525_75569076_-1449|22.03|2|2	25714049	chr11	+	75755573	75757023	exonic	NM_009536	TTTTCCGTATTCTACTATGAAATTCTTAATTCCCCCGACCGTGCCTGCAGGTTGAAACTG
ASCRP4007939	Arpp21	0.0015318	0.0797211	8.95031	up	mmu_circRNA_45179	9_112086088_112045813_-40275|17.63|2|2	25714049	chr9	-	112143308	112183584	exonic	NM_033264	GAAACTGTCCAAAACAGTCAGGAGCAGGCAAAGGGAAGCTGACCAGAAGTCTTGCTGTCT
ASCRP4010552	Rbfox2	0.00154915	0.0797211	5.78396	up	mmu_circRNA_28798	15_76936099_76929670_-6429|17.75|3|3	25714049	chr15	-	77099239	77105669	exonic	NM_053104	GGCATCAACACTTACATCCCTCTAATCAGGATTCGGGTTCGTAACTTTCGAGAATAGTGC
ASCRP4002513	Hnrnpab	0.00156545	0.0797211	2.42244	up	mmu_circRNA_23306	11_51418319_51416095_-2224|20.60|3|3	25714049	chr11	-	51602592	51604817	exonic	NM_010448	AGTGGTGGAGGTCTTAGATCAGAAGGAGCACAGGCTGGATGGTCGTGTCATTGACCCTAA
ASCRP4003163	Hs2st1	0.00157942	0.0798367	2.25641	up	mmu_circRNA_009088	mm9_circ_009088	circBase	chr3	-	144447269	144465285	exonic	NM_011828	ATTACAGACCAGGATTAAGGAGACGGAAACAAGGAGACAAAAAGAAAGGGCAATTGCAAG
ASCRP4014130	Atl2	0.00166829	0.0801836	1.56039	up	mmu_circRNA_30983	17_80264147_80256448_-7699|12.64|2|2	25714049	chr17	-	79857107	79864807	exonic	NM_019717	TTTGATGGACGACTGAAAGGTGGCTGTGCTGCTAATGGATACCCAGGGTGCCTTTGATAG
ASCRP4006479	Nucks1	0.00168407	0.0801836	6.01626	up	mmu_circRNA_20865	1_133821218_133815582_-5636|19.88|6|6	25714049	chr1	+	131919004	131924641	exonic	NM_175294	CTCACTCGGCAGAAATAGGAAGGTTGTGGATTACTCTCAGTTTCAGGAATCAGATGATGC
ASCRP4010742	Gfpt1	0.00169972	0.0801836	2.31879	up	mmu_circRNA_40535	6_87027234_87000915_-26319|18.14|3|4	25714049	chr6	+	87050920	87077240	exonic	NM_013528	GGGTTCATATTAATGCTGGTCCTGAGATTGGCGTGGCCAGTACAAAGGTATATTTGCTTA
ASCRP4014169	Snca	0.00173358	0.0801836	3.90497	up	mmu_circRNA_40341	6_60768359_60765611_-2748|19.79|12|28	25714049	chr6	-	60815616	60818365	exonic	NM_009221	TTTGTCAAGAAGGACCAGATGGGCAAGGTTCCAAAACTAAGGAAGGAGTGGTTCATGGAG
ASCRP4009892	Foxp1	0.00176542	0.0801836	1.51121	up	mmu_circRNA_40615	6_99258432_99210339_-48093|21.32|3|4	25714049	chr6	-	99260344	99308438	exonic	NM_053202	GCCAAAAAATTAAATAAATAAAAGGCTCCTTCTGTGTGCTGCAGTCTTGTGGCGTTCTGC
ASCRP4009828	Trim37	0.00179918	0.0801836	2.5941	up	mmu_circRNA_24012	11_87003661_86956629_-47032|13.98|2|2	25714049	chr11	+	87143126	87190159	exonic	NM_197987	GCAGGTCCTCCAGATGTGAAAATCACCATGAAAAACTTAGTGTGTTTTGCTGGACTTGTA
ASCRP4001183	Pafah1b2	0.00187034	0.0801836	3.53305	up	mmu_circRNA_44090	9_45784213_45781025_-3188|16.27|5|6	25714049	chr9	-	45972941	45976130	exonic	NM_008775	ACAGGCCAAGATCATTGTGCTGCATAATAGGTTTGTTCTGGACTGTAAAGACAAAGAACC
ASCRP4008406	Nudt3	0.00188174	0.0801836	4.61533	up	mmu_circRNA_30386	17_27733779_27733669_-110|18.82|2|3	25714049	chr17	-	27596723	27596834	exonic	NM_019837	GAAGTGTGTGAGGAGGTGCTGCTTGTGAGCAGTAGCCGCCATCCAGACCGATGGATTGTC
ASCRP4010223	Actr2	0.00191146	0.0801836	8.88748	up	mmu_circRNA_19003		25070500	chr11	-	20077184	20091370	sense overlapping	NM_146243	GCTTTTTAACACAATCCAGGCAGCCGACATTGATACCAGGTACAGGTAATGTTTGAAACT
ASCRP4011775	Ube2e2	0.00192517	0.0801836	7.58905	up	mmu_circRNA_27145	14_19471601_19462813_-8788|17.70|3|4	25714049	chr14	-	18630298	18639087	intronic	ENSMUST00000176555	TACCTTTTCACCAGATTATCCGTTTAAACCCCCTAAGACAAGGAAGGCAAATGCTGAGAT
ASCRP4013256	Fam3c	0.0019338	0.0801836	2.40921	up	mmu_circRNA_39886	6_22272348_22259327_-13021|19.48|2|2	25714049	chr6	-	22309326	22322348	exonic	NM_138587	TGGGAAGGGCATTAAGACAAAGAGTCCCTTTGAACAGTTTGATGAGTGGTGTGAAGAATA
ASCRP4006130	Dnajc27	0.00193465	0.0801836	1.50824	up	mmu_circRNA_24569	12_4107348_4106802_-546|14.59|2|2	25714049	chr12	+	4106801	4107348	exonic	ENSMUST00000049584	CTAAGCGGCTTCCTGGGAGGAAGTTAATAAGGCCTACCGGAAGCTGGCTGTGCTGCTTCA
ASCRP4004368	Kif5c	0.00194255	0.0801836	2.6962	up	mmu_circRNA_33526	2_49566388_49527272_-39116|18.01|2|2	25714049	chr2	+	49671751	49710868	exonic	NM_008449	CAGCATCTGGAGATGGAGCTGAACAGGTGGAGGAACGCAAGGGAAGCCGTATGTCTTTGA
ASCRP4008691	Ywhae	0.00200646	0.0801836	7.41195	up	mmu_circRNA_23699	11_75572930_75565383_-7547|15.99|20|58	25714049	chr11	+	75751880	75759428	exonic	NM_009536	GACCTCAGACATGCAGGGTGATGAAATGGTGGAATCAATGAAGAAAGTAGCAGGGATGGA
ASCRP4012893	Sec62	0.00201748	0.0801836	3.50309	up	mmu_circRNA_35205	3_30717858_30699053_-18805|13.67|2|2	25714049	chr3	+	30800130	30818936	sense overlapping	NM_027016	TGATGAGGAGGATGACGACAAAGATGGAGAGGAAGTTGGTGAACCATCTAAAGAAGAGAA
ASCRP4013561	Rab1	0.00207913	0.0801836	2.06151	up	mmu_circRNA_22929	11_20123182_20118816_-4366|18.86|2|2	25714049	chr11	+	20218812	20223179	exonic	NM_008996	TTACAGAGGAGCCCATGGCATCATAGTTGTGTATGATGTGACAGATCAGGATGATACGTA
ASCRP4001906	Cpsf6	0.00210043	0.0801836	2.77269	up	mmu_circRNA_008959	mm9_circ_008959	circBase	chr10	-	117355934	117367988	exonic	NM_001013391	AGAGCGAGAATACCGTCATCGTTAGAAGGAAGCAGAATATGGTGGACATGATCAGATAGA
ASCRP4005840	Cpsf6	0.00214458	0.0801836	2.6774	up	mmu_circRNA_22683	10_116798416_116792991_-5425|18.39|2|2	25714049	chr10	-	117355934	117361360	exonic	NM_001013391	CGAGAGCGAGAATACCGTCATCGTTAGAAGCTGGACAAACTCCACCACGTCCACCTTTAG
ASCRP4005603	Ube2e2	0.00214475	0.0801836	3.79383	up	mmu_circRNA_27147	14_19720963_19704008_-16955|16.71|2|2	25714049	chr14	-	18871493	18888449	exonic	NM_144839	CCTCCCAACTGTAGGATCTAAGATGTCCACTGAGGCGCAGAGAGTTGATGACAGTCCAAG
ASCRP4005031	Fip1l1	0.00222521	0.0801836	1.50198	up	mmu_circRNA_38798	5_74953174_74936957_-16217|19.04|14|44	25714049	chr5	+	74540931	74557149	exonic	NM_024183	CATTGTTCAAGACTGGTCTGCCACCAAGCAGTGCTAATCCTCCATCTGGAATTGAAGAAG
ASCRP4013842	Pias2	0.00223672	0.0801836	2.36121	up	mmu_circRNA_32003	18_77388837_77335988_-52849|23.71|6|8	25714049	chr18	+	77097248	77150098	exonic	NM_008602	TTCTTTCCCTTATTCCAGTTGATCCCCAGAATATGGTTTCTAGTTTTAGGGTTTCTGAGT
ASCRP4013811	Ppp3cb	0.0022368	0.0801836	1.99259	up	mmu_circRNA_27159	14_21351082_21334745_-16337|10.53|5|5	25714049	chr14	-	20515522	20531860	exonic	NM_008914	TTCTGATGATGAACTAATGACAGAAGGTGAAGACCAGTTTGATGCTGTTCCTTTTCCCCC
ASCRP4001552	Slc30a9	0.0022459	0.0801836	2.20672	up	mmu_circRNA_38720	5_67744004_67739159_-4845|14.23|8|10	25714049	chr5	+	67347919	67352765	exonic	NM_178651	ACTCTAGGAGCTGAAGTAGACAGACTTGAGAAAGAGCTGAAAGCAATCCACTGTATGACA
ASCRP4013013	Sh3rf1	0.00226274	0.0801836	3.21694	up	mmu_circRNA_42953	8_63832645_63808016_-24629|21.47|3|4	25714049	chr8	+	61329218	61353848	exonic	NM_021506	TGCCCTTGGAGGAATACCTCAGTTACCGTGTGCCAAAGCATTATATAACTACGAAGGAAA
ASCRP4010371	Anp32e	0.0022995	0.0801836	5.05827	up	mmu_circRNA_35842	3_95741962_95737832_-4130|17.92|8|9	25714049	chr3	+	95933908	95938039	exonic	NM_023210	GGAGAAGAGGAGGTGGGCCTCTCATACTTAATGAAAGACGAAATTCAGGTGACAGAGTTA
ASCRP4011158	Tagln3	0.00232872	0.0801836	1.7738	up	mmu_circRNA_29770	16_45711822_45711609_-213|13.54|1|2	25714049	chr16	-	45711495	45711709	sense overlapping	NM_019754	GTGACAAAGAAATAGGAAAGCCCAGCAGAATCGGAGAGGATTTTCAGAGGAGCAACTTCG
ASCRP4003405	Cdk17	0.00234938	0.0801836	4.88837	up	mmu_circRNA_18991		25070500	chr10	+	93235435	93236964	sense overlapping	NM_146239	CAAAATTTCTTCAGGAGGGGAGTTGGCTGTATTTTCTTTGAAATGGCTTCTGGAAGACCA
ASCRP4000675	Tfrc	0.00235044	0.0801836	1.69481	up	mmu_circRNA_29545	16_32619262_32615279_-3983|19.07|2|2	25714049	chr16	+	32615192	32619176	exonic	NM_011638	AAGCTATTTGGGATTCATGAGTGGCTACCTGGGCTATTGTAAGCGTGTAGAACAAAAAGA
ASCRP4004249	Nmt2	0.00236167	0.0801836	1.68969	up	mmu_circRNA_32868	2_3233520_3222084_-11436|17.49|10|18	25714049	chr2	+	3304811	3316248	exonic	NM_008708	CAGACTTCCAGATAAGCCCTGGAGGGGATTTGGGAGCAAAAAAGAAAAAGAAGAAACAAA
ASCRP4008873	Dnajc5	0.00240246	0.0801836	2.56239	up	mmu_circRNA_35080	2_181282258_181281076_-1182|20.89|11|16	25714049	chr2	+	181546370	181547553	exonic	NM_016775	GAGAACGTCAACACCTACTTCGTACTCTCCAGCTGGTGGGCCAAGACTAACCTAACATGG
ASCRP4010188	G3bp2	0.00241004	0.0801836	2.37816	up	mmu_circRNA_38972	5_92502304_92494778_-7526|17.83|3|3	25714049	chr5	-	92065751	92073278	exonic	NM_011816	GCTTACTATGACGCACACCCCGTGACCATTTGACATTGTGCAGCAAAGAAATGGTTATGG
ASCRP4006527	Tcf4	0.00241166	0.0801836	3.05838	up	mmu_circRNA_31927	18_69817604_69802537_-15067|20.86|3|4	25714049	chr18	+	69642882	69657950	exonic	NM_013685	CTCAGGGTACGGAACTAGTCTTCTCTCAGCCAACAGACACTCGCTCATGAGCTATCCATC
ASCRP4007950	Gpbp1	0.00241317	0.0801836	2.5451	up	mmu_circRNA_26964	13_112257178_112243232_-13946|15.73|2|2	25714049	chr13	-	111453023	111466970	exonic	NM_028487	GAAAGAAGACAAAAGAGAACGCAGACAGTTTGAGGCTGAGGATTTTGGACTTGCCATGAG
ASCRP4012911	Kcnc2	0.00246557	0.0801836	3.66182	up	mmu_circRNA_22632	10_111895710_111892664_-3046|21.52|5|11	25714049	chr10	+	112455607	112458654	exonic	NM_001025581	TGATTACACGTGCGCTTCTGATGGAGGAATCAGGAAAGTTTATTGCTTTTGCTTCTTTGT
ASCRP4009067	Psmd7	0.00249466	0.0801836	1.73428	up	mmu_circRNA_43436	8_110110616_110106282_-4334|18.90|4|5	25714049	chr8	-	107582381	107586716	exonic	NM_010817	GAGCACTTACTAAGAATTGGCAAGGTTGGAAACCAGAAGCGGGTAGTTGGTGTGCTTTTG
ASCRP4005149	Prkacb	0.00250542	0.0801836	3.35499	up	mmu_circRNA_36278	3_146411011_146400898_-10113|14.78|5|7	25714049	chr3	-	146737933	146748047	exonic	NM_011100	CCACAAGTGGTTTGCCACAACTGACTGGATTGCTATTTATCAGAGAAAGTGAGCCCCACG
ASCRP4001407	D7Ertd715e	0.00258257	0.0805318	2.65891	up	mmu_circRNA_41498	7_67100610_67085706_-14904|11.68|2|2	25714049	chr7	-	59940819	59955724	sense overlapping	uc009heo.2	ACCTGCTCTTGGCAAGAATTTTCCAGTACCTGTAATTTCTCCATTCTTGACTCTGCCTTA
ASCRP4005521	Tiam1	0.00261631	0.0805318	1.50373	up	mmu_circRNA_29999	16_89843579_89822123_-21456|18.21|5|6	25714049	chr16	-	89821877	89843334	exonic	NM_009384	CCGGACTTGGAGTCTTCTGATGAGACAGATCACAGCAGCAAGCTTTACAAAGAAATTGAA
ASCRP4012767	Galnt13	0.00263168	0.0805318	1.63419	up	mmu_circRNA_33581	2_54785980_54732466_-53514|19.67|4|7	25714049	chr2	+	54880054	54933569	exonic	NM_173030	TGAATTCAAAGATTTCTTCTATATCATATCCCCAGGACCCCTACTATGGCTGGTGGCCTA
ASCRP4001077	Sept7	0.00267723	0.0809334	2.83036	up	mmu_circRNA_43899	9_25109122_25101270_-7852|14.08|3|3	25714049	chr9	+	25293684	25301537	exonic	NM_009859	ACAATGGAGTGGATAACAACAAGAACAAAGGGCAGCTTACCAAACTTAAACCATTGGACA
ASCRP4004397	Cdc42se2	0.00269465	0.0809334	1.59631	up	mmu_circRNA_23388	11_54570061_54553740_-16321|16.90|1|2	25714049	chr11	-	54740237	54756559	exonic	NM_178626	CAGCCTCAGCCTATAGGGCCAGTGTTGAGTGAAACAAACGCAGAAACCAAAAGAGAAGAC
ASCRP4008630	Ppfia2	0.00280227	0.0824254	2.26254	up	mmu_circRNA_22560	10_106333574_106256392_-77182|19.34|2|2	25714049	chr10	+	106819335	106896518	exonic	NM_177373	GACATCGCGTACTCGTCTATCCAATGGCTCCATAGATTCGACAGATGACACCAGCCAAAT
ASCRP4013855	Schip1	0.00286009	0.0830523	5.11429	up	mmu_circRNA_35545	3_68424988_68420362_-4626|13.29|13|26	25714049	chr3	+	68616439	68621066	exonic	NM_013928	TTGAAGACTTGACTAGACTACAGAGCGGGATGAACCTCCAGATATGCTTTGTCAATGACA
ASCRP4011056	Gtf2i	0.00291329	0.0835508	2.59816	up	mmu_circRNA_39489	5_134759118_134748394_-10724|17.12|6|8	25714049	chr5	-	134272523	134283248	exonic	NM_010365	GTCCCTTCAGAAACCAGTGAGGACCCCGAAGTTGAGGTGACCATTGAAGGTGGTCGAGTG
ASCRP4006033	Cpeb2	0.00294994	0.0835508	3.55198	up	mmu_circRNA_38544	5_43653023_43628546_-24477|13.66|7|10	25714049	chr5	+	43237306	43261784	exonic	NM_175937	CGTCTGAGCTATCCACATCCAGGAACCGACAATCTGTTAATGTTAAATGCCTCTTCTGAA
ASCRP4002637	Fam126b	0.00295072	0.0835508	1.96082	up	mmu_circRNA_20158	1_58614901_58605483_-9418|16.33|16|67	25714049	chr1	-	58548638	58558057	exonic	NM_172513	ATACCATGAAAGATAAAAGAAGAATAGAAGGTAAAGGAAGATGCTGGGATCGGAACGAGC
ASCRP4014028	Chn1	0.00299446	0.0837096	3.66409	up	mmu_circRNA_33864	2_73469887_73462172_-7715|19.03|3|3	25714049	chr2	-	73624114	73631830	exonic	NM_175752	TTTAGTGACCTGATTGAAGATGTCAAGATGGCTTTTGATAGAGGTGCATACGTTCCGAGG
ASCRP4010991	Arf3	0.00301767	0.0837096	8.87619	up	mmu_circRNA_29053	15_98573260_98570852_-2408|11.34|12|29	25714049	chr15	-	98740420	98742829	sense overlapping	NM_007478	GTCACCGCAATTGGGTCAAGTCCTCCATACCAAGGACCAGGCTAAAACCAGATTACACTG
ASCRP4008028	Camta1	0.00303755	0.0839201	3.20684	up	mmu_circRNA_19351		25070500	chr4	-	151830417	151835885	sense overlapping	NM_001081557	GAAATGTTCAAGTTTACCCAAAGAGAGGCACCGCTGGAACACTAATGAGAGAGCGTTTCC
ASCRP4001491	Pafah1b2	0.00311891	0.0846267	5.03053	up	mmu_circRNA_44091	9_45786812_45783164_-3648|12.75|10|14	25714049	chr9	-	45975080	45978729	exonic	NM_008775	ACTAAAGAATGGAGAGCTGGAGAACATTAAGCCTAAGGTGTAGAATGAGCCAAGGAGACT
ASCRP4012455	Rnf115	0.0031485	0.0846267	2.21116	up	mmu_circRNA_35853	3_96579764_96558258_-21506|20.95|17|69	25714049	chr3	+	96754334	96775841	exonic	NM_026406	TCGCCAGCTATCGAAGGGAATATATATGTCCCAGATGTGACTCAGGCTTTATTGAGGAAG
ASCRP4004419	Alcam	0.0031743	0.0846267	3.33194	up	mmu_circRNA_29810	16_52297097_52274023_-23074|10.57|2|2	25714049	chr16	-	52273909	52296984	exonic	NM_009655	CAGCTATACATTGGACCATTACCGGCAGTGGGAGCGTCATAAACCAAAGCAACCATCTAA
ASCRP4005686	Pcmtd1	0.00321174	0.0846267	9.26357	up	mmu_circRNA_19595	1_7110696_7110275_-421|18.24|23|727	25714049	chr1	+	7120193	7120615	exonic	NM_183028	CCTGGGAAGTGGAACCGGATATTTAAGTACAATGGTGGGCTTAATTTTAGGTTTAATTTA
ASCRP4008896	Fgf12	0.00324803	0.0846267	2.28211	up	mmu_circRNA_018471	mm9_circ_018471	circBase	chr16	-	28372912	28398388	exonic	NM_010199	GAGAAGGCTATCTCTACAGCTCAAACCCCAGCTGAAAGGGATTGTGACAAGGTTATTCAG
ASCRP4005835	Zbtb7a	0.00328404	0.0846267	2.91409	up	mmu_circRNA_22282	10_80607962_80606707_-1255|22.20|3|3	25714049	chr10	+	81143961	81145217	exonic	NM_010731	CGAGAAGCCCTACGAGTGTAACATCTGTAAAGTTCGATTCACCAGGTGTCGCGGAAGATG
ASCRP4009461	Ctnnd1	0.00330725	0.0846267	2.39002	up	mmu_circRNA_34004	2_84464715_84443806_-20909|16.15|1|2	25714049	chr2	-	84603648	84624558	exonic	NM_007615	GATCTGGGGATCTGGGTGATATGGAACCATTGAAGGGAGCACCCTTGATGTGTGAAGTGA
ASCRP4010195	Rexo2	0.00330809	0.0846267	1.52561	up	mmu_circRNA_44120	9_48287498_48279925_-7573|20.73|3|3	25714049	chr9	-	48471819	48479393	exonic	NM_024233	GCTTCTCACAGATGACAGGATTGGATATTGAGAAGGATCAGATTATTGAGATGGCCTGCC
ASCRP4001681	Hs2st1	0.00333901	0.0846267	1.98921	up	mmu_circRNA_000354	mm9_circ_000354	circBase	chr3	-	144434481	144465285	sense overlapping	NM_011828	ACTTTTTCTACGAAAAGATTTACCCTAAGTCGAACTGAGCGCAGAAAGGGCAATTGCAAG
ASCRP4013545	Helz	0.00334522	0.0846267	2.49848	up	mmu_circRNA_24357	11_107527392_107507364_-20028|17.67|2|2	25714049	chr11	+	107646049	107666078	exonic	NM_198298	TTAATAAGATCCGAACACCAGAGAAGAAACCTACAGAGCCCAAGCAGGTATTTGAAGTGG
ASCRP4011786	Cnot2	0.00340525	0.0846267	2.49257	up	mmu_circRNA_011356	mm9_circ_011356	circBase	chr10	-	116517316	116549175	exonic	NM_028082	TACGTCAGGTCAGCTGTCTCAATTTGGGGCAAGTTTATACGGGCAACAAAAGGGAGAACT
ASCRP4009859	Neto2	0.00341529	0.0846267	1.92624	up	mmu_circRNA_43220	8_88198029_88166312_-31717|22.44|8|11	25714049	chr8	-	85642412	85674130	exonic	NM_001081324	GCATACCCTTGGGATGAGAATCACTGTAAAGTGTTGCTGATAACAGTACTTGTCGTGGAA
ASCRP4009148	Hnrnpu	0.00341877	0.0846267	1.9506	up	mmu_circRNA_015788	mm9_circ_015788	circBase	chr1	-	178329914	178330229	sense overlapping	NM_016805	GAGGACGAGGAAATAATCGTGGTTACTCAAACAGAGGGAATTACAACAGAGGTGGAATGC
ASCRP4000850	Serbp1	0.00342444	0.0846267	1.65538	up	mmu_circRNA_40375	6_67227932_67221192_-6740|13.98|3|3	25714049	chr6	+	67271197	67277938	exonic	NM_025814	AATCAAAAAGTGAAGAGGAATAAGGCGAGTTGGAAGAAGACCCGATCAACAACTACAGGG
ASCRP4000406	Srcin1	0.003449	0.0846267	6.20581	up	mmu_circRNA_24151	11_97413292_97379924_-33368|22.52|2|2	25714049	chr11	-	97518609	97551978	exonic	NM_018873	AACATGGCAAGCAACGAACGGAATACATGAGGATCCAGGCCCAGCAGCAGATCCGGAGCG
ASCRP4013449	Ppp1cb	0.00349997	0.0846267	6.24558	up	mmu_circRNA_38398	5_32790078_32780439_-9639|17.52|14|32	25714049	chr5	+	32478065	32487705	exonic	NM_172707	TGTGGATGAGACTTTGATGTGTTCATTCCAGTACGAGGATGTCGTCCAGGAAAGATTGTA
ASCRP4004559	Gm20696	0.00350093	0.0846267	2.10872	up	mmu_circRNA_40622	6_99601785_99258338_-343447|17.25|3|3	25714049	chr6	-	99308343	99651791	exonic	ENSMUST00000155466	CAGTGACCCCAGGCTTTTTATGGCTGTGAGACTCATTAAAAGCTCAGGATCACTCCCTGG
ASCRP4003657	Spag9	0.0035306	0.0846267	2.79182	up	mmu_circRNA_24095	11_93947691_93929207_-18484|12.93|2|3	25714049	chr11	+	94067892	94086377	exonic	NM_027569	CAAGAAGCTGTTCGATGGACGGAGATGATCCGGATGAACTTTCTGATATTAGTCAAGGTG
ASCRP4003179	Atp6v1h	0.00358469	0.0846267	1.65088	up	mmu_circRNA_018088	mm9_circ_018088	circBase	chr1	+	5124276	5143851	exonic	NM_133826	ATTATCCCCGGGGAAAACGTATAATGGGCGTTTTGAGTAACAAGTGTGGTTTTCAACTTC
ASCRP4002256	Rbfox2	0.00360539	0.0846267	6.14967	up	mmu_circRNA_28797	15_76936099_76924881_-11218|15.30|9|20	25714049	chr15	-	77094450	77105669	exonic	NM_053104	AGGACGGATTTTACGGTGCTGACCTCTATGGATTCGGGTTCGTAACTTTCGAGAATAGTG
ASCRP4006406	Arf3	0.00363674	0.0846267	8.00221	up	mmu_circRNA_009996	mm9_circ_009996	circBase	chr15	-	98740336	98742829	sense overlapping	NM_007478	CTCAAAAACAAGAAGGTCAAGTCCTCCATACCAAGGACCAGGCTAAAACCAGATTACACT
ASCRP4012729	Mapk1	0.00367927	0.0846267	3.7765	up	mmu_circRNA_29353	16_17038532_17015991_-22541|18.90|2|2	25714049	chr16	+	17015897	17038439	exonic	NM_011949	TGAAGAGACTGCTAGATTCCAGCCAGGATACAGATCTTAAATTGGTCAGCTCTGCTTATG
ASCRP4012296	Fip1l1	0.00370403	0.0846267	1.75153	up	mmu_circRNA_38796	5_74968610_74932826_-35784|15.65|9|16	25714049	chr5	+	74536800	74572585	exonic	NM_024183	TCATTCCACCACCAGGCCCGTGGGACGTGCATGTGCACAGTGACTTGGCAAAGGATCTAG
ASCRP4006138	Ube2e2	0.00372236	0.0846267	4.53175	up	mmu_circRNA_27143	14_19462945_19460376_-2569|11.98|3|5	25714049	chr14	-	18627861	18630431	intronic	ENSMUST00000176555	CTAAGTTACCAGTTTCAGAGCTGCTGTCAAAGTGCTGGACCCAAAGGAGACAACATTTAT
ASCRP4006583	Srpk1	0.00373783	0.0846267	2.26313	up	mmu_circRNA_30401	17_28736814_28735847_-967|19.76|3|3	25714049	chr17	-	28598901	28599869	exonic	NM_016795	CTCCAAGTGAAGATCGCAGACCTCGGGAACGCCTGCTGGGTGAAGAGTCAAATTCCATTG
ASCRP4012342	XLOC_019302	0.00376449	0.0846267	1.87538	up	mmu_circRNA_39139	5_110292875_110274491_-18384|14.62|2|2	25714049	chr5	-	109845471	109863856	sense overlapping	TCONS_00025324	TCCAGTGTGGTAAAGCCTTTGCATGTCACAGTTATCTTCAAAGATAAGAAGGTGGAATGT
ASCRP4005649	Trim37	0.00376839	0.0846267	4.28126	up	mmu_circRNA_24020	11_87023389_86958966_-64423|15.30|3|3	25714049	chr11	+	87145463	87209887	exonic	NM_197987	CCTGAGGAAGCATGGTGGACACACGTTTAAACCTTTGGCAGAAATTTATGAACAACATGT
ASCRP4010137	Cit	0.0038343	0.0846267	1.54745	up	mmu_circRNA_39225	5_116398090_116391846_-6244|16.40|2|4	25714049	chr5	+	115941836	115948081	exonic	NM_007708	GCTGAGGGAGGAGCTGGAGGAGAAACATCGGGAGGCTCAGGTCTCAGCTCAACATCTAGA
ASCRP4002146	Akt3	0.00383941	0.0846267	2.08879	up	mmu_circRNA_21341	1_179179012_178961781_-217231|15.89|16|63	25714049	chr1	-	177031649	177248881	exonic	ENSMUST00000111159	AGCTCAGACTATTACAATAACACCACCTGAAAAGTGCTGAGTCATCACTAGAGAGTGGGA
ASCRP4012380	R3hdm1	0.00387215	0.0846267	2.33642	up	mmu_circRNA_20811	1_130078331_130049766_-28565|17.24|2|2	25714049	chr1	+	128153188	128181754	exonic	NM_181750	TCCCTGTGTTCCCAAGAAAACTACATTATTGACAAAAGGCTTCAAGTTCCCTGTAGAATT
ASCRP4014138	Cops7b	0.00390076	0.0846267	1.65314	up	mmu_circRNA_20466	1_88488941_88483591_-5350|17.12|4|4	25714049	chr1	+	86587015	86592366	exonic	ENSMUST00000121534	TTTGCAGTTGCTGAACCTGTTTGCCTATGGTACATACCCGGATTACATAGCCTCAATCTA
ASCRP4010551	Epc2	0.00391509	0.0846267	1.52253	up	mmu_circRNA_33522	2_49392688_49344209_-48479|18.32|6|13	25714049	chr2	+	49488688	49537168	exonic	NM_172663	GGCATATCAGGAACATCACCTACAGCGAGCTATTTCAGCGCAGCAAGTATTTAGAGAAAA
ASCRP4010415	Ctnnd2	0.00394752	0.0846267	1.82181	up	mmu_circRNA_000043	mm9_circ_000043	circBase	chr15	+	30887093	30905833	exonic	NM_008729	GGAGCTGGAAGACCGTTGAAAACTGTGTGTGCATCTTGAGGAACCTCTCCTACCGGCTAG
ASCRP4007142	Fam3c	0.0039886	0.0846267	5.30475	up	mmu_circRNA_39888	6_22293319_22278555_-14764|16.74|3|3	25714049	chr6	-	22328554	22343319	exonic	NM_138587	CTGGAGGACAATGTGACCTTCTTTTGGAGACGTGCTAGAGAGTGAGAAGGCAAAAATGAG
ASCRP4006154	Fam3c	0.00399323	0.0846267	2.95592	up	mmu_circRNA_007270	mm9_circ_007270	circBase	chr6	-	22318933	22343319	exonic	NM_138587	CTAATGGCTACATACGATGATGGAGCAACCAAGACCTTCTTTTGGAGACGTGCTAGAGAG
ASCRP4007257	Satb2	0.00403491	0.0848407	2.44721	up	mmu_circRNA_20127	1_57005099_56928156_-76943|18.99|5|5	25714049	chr1	-	56871311	56948255	exonic	NM_139146	CTGTCTTTGCAAGAGTGGCATTCAACCGCACACAGGTTTGATGATTCCAGTTTTCTGTGT
ASCRP4008913	Dclk1	0.00408407	0.0848407	6.33777	up	mmu_circRNA_35365	3_55293818_55291229_-2589|17.47|5|9	25714049	chr3	+	55487306	55489896	exonic	NM_019978	GAGAATCTGCTGGTCGACTGCTCGGGAGTATGCCCTGAAAATCATCAAGAAAAGCAAATG
ASCRP4011537	Tspan13	0.00408491	0.0848407	2.46344	up	mmu_circRNA_24936	12_36750659_36747077_-3582|21.72|2|4	25714049	chr12	-	36020489	36024072	exonic	NM_025359	GTTTTGAGGTTTGTTGGTGGCATTGGTCTCTTCTTCAGTTTTACAGAGCTGGTCAGCCTG
ASCRP4012817	Rnf2	0.00410194	0.0848407	1.52297	up	mmu_circRNA_21005	1_153325755_153318768_-6987|16.33|3|3	25714049	chr1	-	151471637	151478625	exonic	NM_011277	TGAGAAGCAGTACACCATTTACATAGCCACAGCCAGTGGCCAGTTCACCAAATGTCTCAG
ASCRP4005803	Rims1	0.00420957	0.0856618	1.60276	up	mmu_circRNA_19748	1_22603423_22387532_-215891|15.94|3|3	25714049	chr1	-	22397450	22596584	exonic	ENSMUST00000081544	CGAAGCGGCAGTATAGAACAAGGAGATTGCATCAACAGTTTGAAAGCTACAAGGAACAAG
ASCRP4013361	Stx1a	0.00425189	0.0856618	2.23548	up	mmu_circRNA_39509	5_135524974_135517801_-7173|14.67|3|3	25714049	chr5	+	135041930	135049104	exonic	NM_016801	TGTCAGACACCAAGAAGGCCGTCAAGTACCAGAGCAAGGCGCGCAGGGCATTGAGCAGAG
ASCRP4008191	Qk	0.0042636	0.0856618	3.99057	up	mmu_circRNA_007613	mm9_circ_007613	circBase	chr17	-	10238892	10239036	exonic	NM_021881	GAAGAAGTGAAGAAGTTACTGGTACCTGCGGAGGAGCAAAATAGAGGCAAGCCCAATTGG
ASCRP4007890	Prkce	0.00427457	0.0856618	1.93418	up	mmu_circRNA_31099	17_87029547_87019232_-10315|15.90|5|6	25714049	chr17	+	86619891	86630207	exonic	NM_011104	GAAAATCAAGCCCCCCTTCAAGCCGAGAATTGGATTTGAAACTGGACAACATCCTTCTAG
ASCRP4009325	Atxn1	0.00427601	0.0856618	2.27313	up	mmu_circRNA_26262	13_46051944_45661942_-390002|11.82|2|2	25714049	chr13	-	45566572	45956575	exonic	NM_009124	GATACAGTTTGCTGTTGGTGAACACCGAGCCCAGAAGTATCCTGCACCGTGCAACAAGTA
ASCRP4001971	Aplp2	0.00430688	0.0856618	2.77275	up	mmu_circRNA_43929	9_30976501_30968812_-7689|12.67|2|2	25714049	chr9	-	31161226	31168916	exonic	NM_009691	AGATGAAATCCCAGTGAATTTCCTACTGAAGCAGATTTGGAAGACTTCACAGAAGCAGCA
ASCRP4013790	Aak1	0.00433236	0.0856618	2.60465	up	mmu_circRNA_40531	6_86896987_86894351_-2636|13.60|6|9	25714049	chr6	+	86944356	86946993	exonic	NM_177762	TTCTCAAGATATGCACTGCCTTATTAGTTGAAAATATCCTCTTGCATGACCGAGGCCACT
ASCRP4012938	Rbbp4	0.00435503	0.0856618	3.93042	up	mmu_circRNA_37689	4_129000113_128994892_-5221|14.41|17|30	25714049	chr4	-	129317647	129322869	exonic	NM_009030	TGCAAGTGTGGCAGATGAATTTGGAGGTTTTGGTTCTGTCAGTGGGAAAATTGAAATAGA
ASCRP4003064	Rabep1	0.00436231	0.0856618	1.88561	up	mmu_circRNA_001848	mm9_circ_001848	circBase	chr11	+	70874745	70884968	exonic	NM_019400	ATGGAGAGAAGAAGTTGCTTCACTTCAGGCTATAATGAAAGTTTCTCTTCAGCAACGGGT
ASCRP4013079	Srpk2	0.00436628	0.0856618	1.51974	up	mmu_circRNA_38252	5_23135295_23122145_-13150|14.90|5|7	25714049	chr5	-	23616326	23629477	intronic	uc008wqf.1	TGCTGATGTCAGTTAACTCTGAGAAGTCGTCCTCTTCAGAAAGACTCCACAGACAAGAAG
ASCRP4007929	Celf1	0.00438978	0.0856618	5.35001	up	mmu_circRNA_34019	2_90845019_90838737_-6282|15.88|2|2	25714049	chr2	+	90998579	91004862	exonic	NM_017368	GAAACCTGGCTGGTCTGAACACACTTGGACCCCAGTACTTAGCACTCAAAGAAAATGAAC
ASCRP4009449	Strn4	0.0044261	0.085806	2.65899	up	mmu_circRNA_41201	7_17416929_17407845_-9084|19.54|1|2	25714049	chr7	+	16822495	16831580	exonic	NM_133789	GATCTCACCGTCACCAATGACAACGACCTCAGCTGTGATGCTCAGGTGGCTTTCCTCCAG
ASCRP4007755	Pan3	0.00450269	0.0865871	1.5107	up	mmu_circRNA_39687	5_148357311_148331081_-26230|16.63|2|2	25714049	chr5	+	147519504	147545735	exonic	NM_028291	CTTTGAAAATACCTTTCAAGAACTGATTGCGGCTGCAAATGGAATGTCACTGTCTGCTGG
ASCRP4014003	Uba6	0.00451715	0.0865871	1.56872	up	mmu_circRNA_38902	5_86573503_86566842_-6661|16.53|4|6	25714049	chr5	-	86137816	86144478	exonic	NM_172712	TTTAAACAGACAGTTCCTGTTTCGTCCTCATCACATACAGCCTGAAGTGAATGCTGACAT
ASCRP4004087	Ccnt2	0.00470599	0.0874227	1.98288	up	mmu_circRNA_011539	mm9_circ_011539	circBase	chr1	+	127791604	127799553	exonic	NM_028399	CACGGTTACCCTAGAGCTGCTAGATGATAATATCACCTACTGCATTGTTTTTGGCTGCAA
ASCRP4000568	Eif4h	0.00473244	0.0874227	2.21216	up	mmu_circRNA_015411	mm9_circ_015411	circBase	chr5	-	134621454	134621545	sense overlapping	NM_033561	AAGACCACGGCCTGGCCCAGAGAGGAAGTGGTTCAGAAGGAGCAAGAATGAGCTTAGGTT
ASCRP4007905	Zfp609	0.00475504	0.0874227	1.64113	up	mmu_circRNA_017858	mm9_circ_017858	circBase	chr9	-	65730975	65795495	exonic	NM_172536	GAAACAGAAGATGCAATGATGTTGTCCACTGGACATGTTCTGACCAAGGAGGCAGGTCTG
ASCRP4012570	Ppp1cb	0.0047717	0.0874227	5.89952	up	mmu_circRNA_38400	5_32788405_32783063_-5342|17.31|3|6	25714049	chr5	+	32480689	32486032	exonic	NM_172707	TCTGAATCGTCATGATTTAGACTTGATTTGTCGAGCTCATCAGGAGACATTCATGGACAA
ASCRP4011288	Golph3	0.00482307	0.0874227	1.79865	up	mmu_circRNA_28260	15_12281475_12269383_-12092|20.41|2|2	25714049	chr15	+	12339627	12351720	sense overlapping	NM_025673	GTGGTGCAGGGAGCTATACCCAGGGTTACACATCATTTTGGAATGACTGTATATCATCTG
ASCRP4009072	Pik3r1	0.00482673	0.0874227	2.46541	up	mmu_circRNA_26860	13_102527994_102527281_-713|18.42|12|50	25714049	chr13	-	101757325	101758039	exonic	NM_001077495	GAGCAGCAAGGTGAAGCTGAGAGTGGAGCGTGGCAGTAAAATCAGACGACAGATGGACAG
ASCRP4009956	Rnf4	0.00487781	0.0874227	2.8248	up	mmu_circRNA_009674	mm9_circ_009674	circBase	chr5	+	34342521	34350838	exonic	NM_011278	GCCCTCAGGTACCGTCAGTTGTCCTATCTGTATGGATGGATACTCTGAGAATTTGGAAAT
ASCRP4001683	Pak3	0.00488972	0.0874227	1.99089	up	mmu_circRNA_45771	X_140169965_140127830_-42135|17.36|3|3	25714049	chrX	+	143693286	143735422	exonic	NM_008778	AGAAAAAAGTCCAAGATGACGGATGAGGAGATCCTAGAGAAGCTGAGAGCTGTGAAATCA
ASCRP4008936	Phactr3	0.00490514	0.0874227	2.00827	up	mmu_circRNA_35034	2_178037543_177990818_-46725|22.46|3|3	25714049	chr2	+	178256112	178302838	exonic	NM_028806	GAGACAGGAGATCCGACAGCAGATAGAGATGAAGCTGTCCAAATGAGATGGACCAAACTC
ASCRP4001368	Ankib1	0.00491048	0.0874227	1.54626	up	mmu_circRNA_38020	5_3755776_3722546_-33230|17.46|6|6	25714049	chr5	-	3722545	3755776	exonic	NM_001003909	ACCGAAATGAAGCCAGAAGAACCTCTTAGTAAAACATGGAGGAGACTTGTTTGCTGAAAA
ASCRP4010370	Anp32e	0.00491361	0.0874227	2.12472	up	mmu_circRNA_35841	3_95741926_95737832_-4094|17.64|1|2	25714049	chr3	+	95933908	95938003	exonic	NM_001253757	GGAGAAGAGGAGGTGACAGAGTTAGTCCTCGATAATTGCTTGTGTGTCAATGGGGAAATC
ASCRP4013442	Scn1a	0.00493762	0.0875177	2.46136	up	mmu_circRNA_33721	2_66160549_66157443_-3106|15.00|3|3	25714049	chr2	-	66319385	66322492	exonic	NM_018733	TGTGCCTTACTGTCTTCATGATGGTCATGGTGATTGGGAACCTTGTGAACTAGAAGAATC
ASCRP4011058	Prrc2b	0.00499557	0.0877122	1.95513	up	mmu_circRNA_33281	2_32059844_32054521_-5323|17.91|4|4	25714049	chr2	+	32199000	32204324	exonic	NM_172661	GTCCGCAAAGGCCTCCACGAGGAAGTGGACTATTCCGAGAAACTGAAGTTCAGTGATGAT
ASCRP4000607	Mbnl2	0.00500275	0.0877122	5.34378	up	mmu_circRNA_28047	14_120724634_120724016_-618|16.50|17|64	25714049	chr14	+	120324793	120325412	exonic	NM_175341	AAGAGTAATTGCCTGCTTTGATTCCCTCAAGAATTTAAAGAGGACGAAGGAAGGAAAGCG
ASCRP4000136	Col4a3bp	0.00501286	0.0877122	1.72722	up	mmu_circRNA_26786	13_97400786_97384729_-16057|18.56|7|10	25714049	chr13	+	96614773	96630831	exonic	NM_023420	AAACGCACAAGGAAGGTCCAAACAGTCTGATTAATGAGGAAGAGTTCTTTGATGCTGTTG
ASCRP4003921	Tmbim6	0.005148	0.0882549	3.74203	up	mmu_circRNA_29065	15_99232600_99232011_-589|17.32|22|115	25714049	chr15	+	99401579	99402169	exonic	NM_026669	CACACACTTCATCCAGCGGAGGCTGCTGAACAGACTTTGGAGCCATGAATATATTTGATC
ASCRP4007814	Cdc27	0.00519668	0.0883425	1.56166	up	mmu_circRNA_24249	11_104397984_104384037_-13947|18.54|1|3	25714049	chr11	-	104522722	104536670	exonic	NM_145436	CTTTTCACTAGTGACAGTTCTACAACCAAGGCTGCTATATGGCAAGCGCTAAACCACTAT
ASCRP4006549	Katnal1	0.00520833	0.0883425	2.39659	up	mmu_circRNA_39707	5_149705852_149703205_-2647|14.38|3|3	25714049	chr5	-	148891628	148894276	exonic	uc033inw.1	CTCATCCAGATGGATGGCAAGGAAAAATGTGCAAGATGGTGCAAGTGACAGCGAGATTCC
ASCRP4012368	Matr3	0.00524199	0.0885038	2.52279	up	mmu_circRNA_31587	18_35732589_35731497_-1092|18.24|8|16	25714049	chr18	+	35571842	35572935	exonic	NM_010771	TCCCCATCTGTGCTCTATATGTGATTTGCCAGTTCATTCTAATAAGAGTTGTCTGCTGGT
ASCRP4011128	Agap1	0.00530522	0.0885038	2.26101	up	mmu_circRNA_017649	mm9_circ_017649	circBase	chr1	+	89627760	89634294	exonic	NM_178119	GTCTTCCAGGACGGTGGCAGGTTCAAGAAGGAGATTGTTGTTGATGGACAGAGTTATCTG
ASCRP4008989	R3hdm1	0.00532179	0.0885038	2.55424	up	mmu_circRNA_017561	mm9_circ_017561	circBase	chr1	+	128193459	128223641	exonic	NM_181750	GAGAGGACAGAAGTGTATGGACTTTAGCAACATGGATAATATTGTTCAGGATAACCTTGG
ASCRP4011415	Ube2k	0.00540214	0.0885038	2.2868	up	mmu_circRNA_38685	5_65972707_65957228_-15479|16.47|11|13	25714049	chr5	+	65565988	65581468	exonic	NM_016786	GTTCCGTCACAGGGGCTATTTGTTTGGATATCCTGAAAGATCAATGACGAGCAAAAATCA
ASCRP4003844	Rimklb	0.00543446	0.0885038	1.79354	up	mmu_circRNA_40910	6_122422691_122406536_-16155|12.82|3|3	25714049	chr6	-	122456517	122472673	sense overlapping	NM_027664	CAATGCAAATATCGTCGCATCAGGGAAGACTACCCACAGAAAGAGATCTTACGAGCGTTG
ASCRP4010710	Far1	0.0055179	0.0885038	2.67621	up	mmu_circRNA_42134	7_120695516_120669502_-26014|14.57|5|6	25714049	chr7	+	113525987	113552002	exonic	NM_027379	GGGGAAGTTGATTTGGTGACTGAGGAAAGGACCCAGAGACTCCTTGAACAACTAAGACAA
ASCRP4013648	Gpm6a	0.00557717	0.0885038	10.6377	up	mmu_circRNA_42901	8_56140794_56122681_-18113|21.83|13|34	25714049	chr8	+	55037327	55055441	exonic	NM_153581	TTATTGCTATGGGTGCTTCGAGTGCTGCATTAAATGCCTGGGAGGTATTCCCTATGCTTC
ASCRP4013043	Fam13b	0.00557944	0.0885038	2.03649	up	mmu_circRNA_31549	18_34646793_34621715_-25078|16.32|3|3	25714049	chr18	-	34462060	34487139	exonic	NM_146084	TGCGCAGTTAGATCTGAAGAACGTTTCTGATGGTGATAAATGGGAAGGTTAATGAACTTT
ASCRP4010793	Ppp2ca	0.00560483	0.0885038	2.68253	up	mmu_circRNA_23329	11_51932806_51931489_-1317|22.17|6|7	25714049	chr11	+	52117986	52119304	exonic	NM_019411	GGTGATGGAGGTTCGTTACCGAGAGCGCATCACCATACTCCGAGGGAATCACGAGAGCAG
ASCRP4000898	Pfkfb2	0.00562173	0.0885038	2.23579	up	mmu_circRNA_20855	1_132604778_132603003_-1775|20.99|4|7	25714049	chr1	-	130706425	130708201	exonic	NM_008825	AATCTGTCTGTGATGATCCTGATGTCATTGCTGCCAATATTCTGCATGGGCTTCCTATAT
ASCRP4011532	Zc3h7b	0.00562589	0.0885038	1.82171	up	mmu_circRNA_28856	15_81603772_81598425_-5347|20.49|3|3	25714049	chr15	+	81767994	81773342	exonic	NM_001081016	GTTTTCTCTGCTTAGTAATGGCGCTCCAGCTGGCTTAACAGATCAGACACTGATGGAGAG
ASCRP4011779	Pias1	0.00563136	0.0885038	2.2755	up	mmu_circRNA_003585	mm9_circ_003585	circBase	chr9	-	62912749	62923655	exonic	NM_019663	TACGAGCAAAGGGAATAAGGAATCCGGATCATTCTAGAGCTTTAACTTCAGACAACAGCC
ASCRP4009692	XLOC_027457	0.00565838	0.0885038	2.33136	up	mmu_circRNA_19555		25070500	chrX	-	170005573	170008613	intronic	TCONS_00036332	GATTTTCTGAGGCAGGGGGATGACTTTCTGAGGCAGGGGGATGACAGTGAGTGAATTTCT
ASCRP4009917	Dpysl2	0.00576386	0.0885038	9.59187	up	mmu_circRNA_27741	14_67448819_67447608_-1211|15.91|2|2	25714049	chr14	-	66828770	66829982	exonic	NM_009955	GCCAGAGGAGGGGTAAACTCCTTCCTCGTGTACATGGCTTTCAAAGATCGATTCCAGCTG
ASCRP4013249	Cadm1	0.00580617	0.0885038	4.41902	up	mmu_circRNA_44110	9_47622028_47605490_-16538|17.52|11|15	25714049	chr9	+	47797406	47813945	exonic	NM_018770	TGGGAAAGGCTCATTCGGACTATATGCTGTATGTATACGTTCCTCCACGTAACTTGATGA
ASCRP4003407	Thra	0.0058069	0.0885038	2.71229	up	mmu_circRNA_24172	11_98625719_98617422_-8297|12.32|5|5	25714049	chr11	+	98756107	98764405	exonic	uc007lhf.1	CAAACACAACATTCCGCACTTCTGGCCCAAGCTGCTGATGAAGTGCCAGGTCACCAGATG
ASCRP4007579	Impact	0.00582513	0.0885038	4.23096	up	mmu_circRNA_31339	18_13146894_13134978_-11916|17.85|2|2	25714049	chr18	+	12976468	12988385	exonic	NM_008378	CTTCTTCACCTCATGGAGCGCTCCCTGGCTGAAAGGGCAAGAACGCGCAGACTTATCGAA
ASCRP4008067	Senp6	0.00582587	0.0885038	1.96313	up	mmu_circRNA_012221	mm9_circ_012221	circBase	chr9	+	80087429	80093641	exonic	NM_146003	GAACAGCGGCTCAGAGCTTTGGATAGATCAGAATCTAAGAGGGATGGAGGCTTTAAAAAT
ASCRP4009998	Gprasp1	0.00588698	0.0885038	1.93828	up	mmu_circRNA_19546		25070500	chrX	+	135796946	135839263	sense overlapping	NM_026081	GCCTGGCCAGGAGGTCTGGCATATTCTGGCAAGCCACGGTGAGCATCTATAGACCAGAAG
ASCRP4006242	Shoc2	0.00592183	0.0885038	2.36728	up	mmu_circRNA_32770	19_54092169_54061944_-30225|20.51|4|10	25714049	chr19	+	53987453	54017679	exonic	NM_019658	CTACTCTACCAGAGGGACTCTAATGAGCTGACCAGGACCATTTTACCAGTTGAAATGAGT
ASCRP4010433	Aff4	0.00603548	0.0887655	2.19126	up	mmu_circRNA_23351	11_53218104_53213091_-5013|20.53|3|3	25714049	chr11	+	53399588	53404602	exonic	NM_033565	GGAGGCCAAGCCTGAACCACCACCAACAAACAAGTGGCAACTTGATAATTGGTTGAATAA
ASCRP4004855	Cacng3	0.00606893	0.088872	1.50499	up	mmu_circRNA_42273	7_129905837_129898020_-7817|18.89|1|2	25714049	chr7	+	122754505	122762323	exonic	NM_019430	CATCTTCTTCGTCTCTGCAGGAGCTTTCCGAGGCGTGTGCAAGAAAATCGATCACTTCCC
ASCRP4011746	Gsk3b	0.00625122	0.0895732	7.53155	up	mmu_circRNA_29702	16_38220244_38208081_-12163|20.06|3|3	25714049	chr16	+	38207994	38220158	exonic	NM_019827	TACCACTCAAGGTCCTAGGAACACCAACAAGGGAGCAAATTAGAGAAATGAACCCAAATT
ASCRP4010425	Lppr4	0.00627866	0.0895732	1.54107	up	mmu_circRNA_36029	3_117038509_117028708_-9801|16.67|4|4	25714049	chr3	-	117325789	117335591	exonic	NM_177664	GGAGGAGGAATCGCACTATATTTGTTGCCTATATTGGCATCATCAGTGGTTAGCCTCTAC
ASCRP4004904	Pum1	0.00633447	0.0895732	1.52039	up	mmu_circRNA_37727	4_130330519_130283913_-46606|17.16|13|34	25714049	chr4	+	130727997	130774604	exonic	NM_030722	CATGCACAAGGGCCCAAGGGATGCAGACAGTGATGAAAACGACAAAGGTGAAAAGAAGAA
ASCRP4006233	Runx1t1	0.006418	0.0895732	1.85616	up	mmu_circRNA_36488	4_13769034_13762711_-6323|10.11|3|3	25714049	chr4	+	13835563	13841887	sense overlapping	NM_009822	CTACTAACTTCCCACTGAGACCTTTTGTCATCCCGTTTTTGAAGAGACAGACCGACTTTG
ASCRP4013773	Rab6a	0.00642625	0.0895732	6.43329	up	mmu_circRNA_41995	7_107778457_107775066_-3391|19.30|2|2	25714049	chr7	+	100626551	100629943	exonic	NM_024287	TTCGAGACTCCACTGTGGCAGTTGTTGTTTATGATATCACAATTGGAAAGACGTCCTTGA
ASCRP4003577	Gatad1	0.00643131	0.0895732	6.27278	up	mmu_circRNA_018207	mm9_circ_018207	circBase	chr5	-	3641353	3644940	sense overlapping	NM_026033	CAACCACTTGTAGTTACAAAACCAAACCTGGGACATACTTACTTCGCAGCCTATCAAAGC
ASCRP4008556	Naa50	0.00645901	0.0895732	1.87014	up	mmu_circRNA_29751	16_44158059_44156523_-1536|14.79|2|2	25714049	chr16	+	44156409	44157946	exonic	uc007zgz.1	GACAATATCTATCTTAGCCGGATCGAGCTGGGAGATGTGACGCCACACAATATTAAACAG
ASCRP4005762	Nckap1	0.00645905	0.0895732	1.95595	up	mmu_circRNA_33991	2_80393606_80370315_-23291|14.26|2|3	25714049	chr2	-	80530157	80553449	exonic	NM_016965	CCTTGGTTGAAATGTTGGTGGAAACATCCGATCTCTCCATATTTTGACTGTGAACTTTGA
ASCRP4011825	Anks1b	0.00650257	0.0895732	4.18217	up	mmu_circRNA_005340	mm9_circ_005340	circBase	chr10	+	90914695	90948672	exonic	NM_001177396	TACTGTCACGTGTTTACTGCCTTTGATGTGTCGTCTGTCTGTGAAATCTGGACCAATCAG
ASCRP4013492	Rab11a	0.00652367	0.0895732	1.9975	up	mmu_circRNA_44440	9_64576236_64573309_-2927|18.88|16|68	25714049	chr9	-	64725501	64728429	exonic	NM_017382	TGTTGAAGCTGCTTTTCAGACAATTCTAACAGTTGTCCTTATTGGAGATTCTGGTGTTGG
ASCRP4011662	Pgrmc2	0.00656958	0.0895915	1.74607	up	mmu_circRNA_35307	3_40881694_40872378_-9316|12.91|1|2	25714049	chr3	-	41068455	41077772	sense overlapping	NM_027558	TAATCTGCCTGACTGAAGATCTGAGGATGAGGCGTTGGTTGTGCTGCCAGGGTACAGCTG
ASCRP4001473	Zhx3	0.00658863	0.0895915	1.88763	up	mmu_circRNA_34909	2_160608115_160605137_-2978|21.87|15|28	25714049	chr2	-	160779400	160782379	exonic	NM_177263	ACGTCAACTCGGCTTAAGGAAAAGTGGCTTTCTGCAAATAACTGACAAAACTGACCTTAG
ASCRP4004767	Tle4	0.00663757	0.0897173	1.50702	up	mmu_circRNA_001835	mm9_circ_001835	circBase	chr19	-	14544787	14564451	exonic	NM_011600	CATCATTGGGGCAGAGATTGTTAAACGACTAAATGCTATCTGTGCACAGGTCATTCCTTT
ASCRP4000581	Ncoa7	0.00669083	0.0899414	2.17832	up	mmu_circRNA_21810	10_30382247_30367340_-14907|16.49|2|2	25714049	chr10	-	30647533	30662441	sense overlapping	NM_172495	AAGACTTCATAGTTCAGGACCTAGAGGGTGGATCACTTGTACACCTTCTTTGTTCAGTGG
ASCRP4002894	Mmd	0.00678891	0.0901934	6.17477	up	mmu_circRNA_24070	11_90125891_90118834_-7057|19.76|2|3	25714049	chr11	+	90257519	90264577	exonic	NM_026178	ATCGGATGGTCATCTACTTCTTCATTGCTGCTTCCTACGCCCCATGTTTCATGAACCATC
ASCRP4010455	Etl4	0.0067905	0.0901934	1.71463	up	mmu_circRNA_33099	2_20710238_20699653_-10585|17.66|2|2	25714049	chr2	+	20778025	20788611	exonic	NM_029895	GGATAAGCTGGAGCTGTCAGCTGCAGAACCAGGAGATTCTGAGGGCGATGATGAAGAAGG
ASCRP4008447	Appbp2	0.0068068	0.0901934	1.59574	up	mmu_circRNA_23942	11_85030026_85008077_-21949|14.41|4|6	25714049	chr11	-	85194574	85216524	exonic	NM_025825	GAATCAGTATGAAAATGCTGAGAAACTGTACCTGCGGTCGATAGCCATTGCTTTACCAAC
ASCRP4003267	Brsk2	0.00685571	0.0904857	2.40777	up	mmu_circRNA_42472	7_149174341_149167442_-6899|17.81|2|3	25714049	chr7	+	141981536	141988436	exonic	NM_029426	ATTGAGATGGCCCAGCATGGCCAGAGGCTTGGTGAAGCTGGGAATCCACTGTGTCACTTG
ASCRP4000265	Mir8115	0.00698865	0.091464	2.52812	up	mmu_circRNA_24032	11_87031832_87019435_-12397|16.15|5|16	25714049	chr11	+	87205932	87218330	intronic	NR_106195	AAATAGACCCTGAAAATCTCCACTTCAACCCTGATGAAGGAGGTGGAAGCCACAAATAAG
ASCRP4004095	Mcu	0.00707162	0.0917874	2.87463	up	mmu_circRNA_22074	10_58919557_58913954_-5603|20.04|2|2	25714049	chr10	-	59451205	59456809	exonic	NM_001033259	CACGTTTCGACCTAGAGAAATACAATCAGCTCAAGGATGCAATTGCTCAGACCTCCTAAG
ASCRP4010364	Camk2a	0.00715958	0.0925322	2.07645	up	mmu_circRNA_31795	18_61139808_61123577_-16231|16.45|2|2	25714049	chr18	+	60963922	60980154	exonic	NM_177407	GGACTTTCATCGATTCTATTTTGAAAACCGAGGGAAGAGCGGAGGAAACAAGAAGAACGA
ASCRP4002514	Gsk3b	0.00718282	0.0926571	3.21785	up	mmu_circRNA_29699	16_38194080_38170750_-23330|19.93|2|3	25714049	chr16	+	38170663	38193994	exonic	NM_019827	AGTGGTGTGGATCAGTTGGTGGAAATAATAAAGAACCGAGAGCTCCAGATCATGAGAAAG
ASCRP4005437	Tmf1	0.00732586	0.0930474	2.02529	up	mmu_circRNA_40594	6_97122333_97117243_-5090|13.61|2|2	25714049	chr6	-	97167248	97172339	exonic	NM_001081111	CCCGTCAGCAGCAAGAGGCATTAGTGCTTCAGTGAAATGTTCAGAGTAAAAGAAGAAAGT
ASCRP4008188	Setd7	0.00732883	0.0930474	1.68148	up	mmu_circRNA_35350	3_51354286_51340388_-13898|21.39|2|5	25714049	chr3	-	51536465	51550364	exonic	NM_080793	GAAGAAGGGAGGCCACACTTTGAAGTGACGTCGGGAAGGCACCTGGACGATGACGGATTA
ASCRP4006535	Arhgef9	0.00736916	0.0930474	2.03647	up	mmu_circRNA_45619	X_92326354_92296296_-30058|11.78|11|24	25714049	chrX	-	95100956	95131015	exonic	NM_001033329	CTCAGTGAGATAGGACCCTGCTTCTTAGAGCATCTGATCACTGGAGATTCCATCGTTAGT
ASCRP4010697	Scamp1	0.00737258	0.0930474	2.68133	up	mmu_circRNA_26728	13_95003125_94994850_-8275|12.67|2|4	25714049	chr13	-	94224894	94233170	sense overlapping	NM_029153	GGGCCTTCAGGCAGTGTGAAAATGCCTAATGTACCCAACACCCAGCCAGCAATAATGAAG
ASCRP4005989	Cltc	0.00738791	0.0930474	1.62039	up	mmu_circRNA_23996	11_86547346_86546007_-1339|18.25|6|8	25714049	chr11	-	86732504	86733844	exonic	NM_001003908	CGGGGTCAGGCAGGAGGAAAGCTGGCAAAACTCTTCAGATATTTAACATTGAAATGAAAA
ASCRP4011988	Caprin1	0.00755477	0.0933701	1.82783	up	mmu_circRNA_34126	2_103623362_103615574_-7788|14.90|4|5	25714049	chr2	-	103775416	103783205	exonic	NM_016739	TATGCCTCAGCTGGTTTGCCCTCAGGGGTAAACTTGATGATTACCAGGAACGAATGAATA
ASCRP4005234	Malat1	0.00772525	0.0933701	1.58657	up	mmu_circRNA_001389	mm9_circ_001389	circBase	chr19	+	5798663	5798750	antisense	NR_002847	CCAGCTGCAAACATTCAACAGCTCTACAGGAATTTTTAAGAGGCTGGATGGGAAAACTAC
ASCRP4006670	Gls	0.0077923	0.0933701	1.65081	up	mmu_circRNA_20054	1_52264203_52246267_-17936|12.70|6|8	25714049	chr1	-	52189422	52207359	exonic	NM_001081081	CTCCTCTTGACAAGATGGGCAACAGTGTTAAGGGAATTCACTTTTGTCACATAAACCACA
ASCRP4001395	Shoc2	0.00781931	0.0933701	2.30304	up	mmu_circRNA_000800	mm9_circ_000800	circBase	chr19	+	53987453	54003146	exonic	NM_019658	ACCTCCCAGATACAATAGGGACTCTAATGAGCTGACCAGGACCATTTTACCAGTTGAAAT
ASCRP4001947	Zfp644	0.00787877	0.0933701	1.64021	up	mmu_circRNA_001406	mm9_circ_001406	circBase	chr5	-	106618070	106619642	sense overlapping	NM_026856	AGAGTGGCATCGGAGCAAACAATACTTCAGACAAGACACCATAGATTGTAAGCAGAAGAA
ASCRP4012920	Tdrd3	0.00791593	0.0933701	1.73278	up	mmu_circRNA_005369	mm9_circ_005369	circBase	chr14	+	87472075	87487287	exonic	NM_172605	TGATTTCTTGGAGTCTAAAATGGGAACTCTGAATGTGGAAGCTTGAAGGTCCATGTGTCT
ASCRP4003303	Nptn	0.00795708	0.0933701	3.96955	up	mmu_circRNA_44293	9_58491609_58471494_-20115|15.07|3|4	25714049	chr9	+	58623686	58643802	exonic	NM_009145	ATTGTTGTGTATGAGAAGAGGAAGAGGCCAGATGAGGTTCCTGATGAACCAAGAATTGTC
ASCRP4012605	Ahcyl1	0.00797323	0.0933701	5.76336	up	mmu_circRNA_35965	3_107471655_107468434_-3221|17.74|2|3	25714049	chr3	-	107665515	107668737	exonic	NM_145542	TCTGGGACTCAACAAAAATGGGCCATTCAAACCTAATTATTACAGCATGGATGGGTTCAG
ASCRP4002239	Ehmt1	0.00798292	0.0933701	2.04188	up	mmu_circRNA_33158	2_24740222_24708185_-32037|19.29|2|2	25714049	chr2	-	24852664	24884702	exonic	NM_172545	AGGAATTCTGTCTTCCCAGACAGAAAATGAAGATACACCTATGGCTGCTGATGAAGGTTC
ASCRP4008742	Atf6	0.00800765	0.0933701	1.60567	up	mmu_circRNA_21268	1_172785320_172764951_-20369|20.17|6|7	25714049	chr1	-	170834819	170855189	exonic	NM_001081304	GACTAAACCTGTTCTACAAAGTGCCACCAGAAGTATGGGTTCGGATAGTCGACGTTGTTT
ASCRP4007507	Kif5c	0.0080243	0.0933701	4.00369	up	mmu_circRNA_33536	2_49607873_49588224_-19649|18.66|2|2	25714049	chr2	+	49732703	49752353	exonic	NM_008449	CTTCCTGGAGAACAACCTGGAACAGCTTACCAAGGTGCACAAGCAGACGACACTGACAAC
ASCRP4002707	Kalrn	0.00807755	0.0933701	2.57355	up	mmu_circRNA_29605	16_34218031_34171358_-46673|21.65|1|2	25714049	chr16	-	34171271	34217945	exonic	NM_177357	ATATCCATTGCCTCCAGGACCTCTCAGAACACAGTGGAAAGTGACAAGGTGTGCAGTGTT
ASCRP4004487	Camk1d	0.00809714	0.0933701	2.26046	up	mmu_circRNA_32884	2_5283173_5275715_-7458|16.42|5|5	25714049	chr2	-	5354668	5362127	exonic	NM_177343	CAGGCTATGTTGTGTGTCTGGTGGAGAACTCTTCGATCGGATAGTGGAGAAGGGGTTTTA
ASCRP4003705	Gas7	0.00811191	0.0933701	4.27423	up	mmu_circRNA_23570	11_67475668_67473521_-2147|18.54|3|3	25714049	chr11	+	67660018	67662166	exonic	NM_008088	CAAGCAGATGCAGAAGGAGATGTCCGAGTTCATCCGGGAAAGATCAACTGTGTGACATTC
ASCRP4013767	Dcaf8	0.00820249	0.0933701	2.13446	up	mmu_circRNA_21282	1_174124032_174079380_-44652|15.95|4|8	25714049	chr1	+	172149248	172193901	exonic	NM_153555	TTCCTTATGCATCACCTGAGACAGAGACGCCATCATCGGTTCTTCAGCGAACCTCCAGAC
ASCRP4011593	D7Ertd715e	0.00824276	0.0933701	3.578	up	mmu_circRNA_41500	7_67101686_67100531_-1155|16.63|13|120	25714049	chr7	-	59955644	59956800	exonic	uc009heo.2	TAAATTCAACTAGACAGCTGGCTTTTAAGACCGACTTGATTCAGTTATTCGTGGGTGCGA
ASCRP4000679	Mbd5	0.00827632	0.0933701	1.58363	up	mmu_circRNA_33521	2_49169245_49127561_-41684|20.62|5|10	25714049	chr2	+	49272040	49313725	exonic	NM_029924	AAGCTGCTATTCACGAGGCCATGAGCGAACTGGACAAAATGTCTGGGACTGTGGTTCAAG
ASCRP4011146	Mff	0.00828824	0.0933701	2.10529	up	mmu_circRNA_20409	1_82732082_82723803_-8279|19.42|2|2	25714049	chr1	+	82727227	82735507	exonic	NM_029409	GTGAAAATGCTGTTCGCCAAAATGGACAGTTGGTCAGAAACGATTCCATGGATAAAAGTG
ASCRP4003004	Phactr3	0.00830318	0.0933701	2.30241	up	mmu_circRNA_35035	2_178037543_178004022_-33521|18.10|8|14	25714049	chr2	+	178269316	178302838	exonic	NM_028806	ATGAGGAGAGACAGGAGATCCGACAGCAGATAGAGATGAAGCTGTCCAAATTCTGAAAAT
ASCRP4002862	Dst	0.00830548	0.0933701	1.5301	up	mmu_circRNA_008397	mm9_circ_008397	circBase	chr1	+	34086241	34117524	exonic	NM_133833	ATCCTAAGCTGACTTTGGGGTTAATATGGACAATAATTCTGCACTTTCAGATGAGCGGGA
ASCRP4006852	Trim8	0.0083158	0.0933701	3.32426	up	mmu_circRNA_32703	19_46587831_46587213_-618|13.81|3|4	25714049	chr19	+	46512722	46513341	exonic	NM_053100	CTCTTCGACAAGACAGAGGACGTCGGCTTCATGAAGAAGATGCTCATGAAGCAGCAGGAG
ASCRP4008594	Zfp382	0.00835122	0.0933701	1.53215	up	mmu_circRNA_41274	7_30916643_30915720_-923|17.19|9|12	25714049	chr7	+	30130700	30131624	exonic	NM_001081007	GACAGAGAGAATCTTTCCAAGTCAGAGCTATCTAGGGACCAGTGTCATTCAAGGACGTGA
ASCRP4000766	Kif5c	0.00835704	0.0933701	1.86532	up	mmu_circRNA_33527	2_49556625_49535685_-20940|19.58|6|9	25714049	chr2	+	49680164	49701105	exonic	NM_008449	AAGTCCACGCTGATGTTTGGACAGAGATGTCCTTGAGGGTTATAATGGAACAATTTTTGC
ASCRP4000267	Ldb2	0.00836007	0.0933701	2.57904	up	mmu_circRNA_38557	5_45060698_44923900_-136798|22.04|4|4	25714049	chr5	-	44532660	44669459	exonic	NM_010698	AAATATCACCAGGATGGGTCTCACAAACTTCACCCTCAACTACCTCAGGGACAGTGACAA
ASCRP4011284	Map1a	0.00842935	0.0938937	1.91831	up	mmu_circRNA_34414	2_121124782_121124333_-449|19.66|4|8	25714049	chr2	+	121298596	121299046	exonic	NM_032393	GTGGTACTTACTCATATCAAAACTTCGCCCAGGTCCTTCACAAACCTGAGGCCAGAGGAC
ASCRP4005565	Agtpbp1	0.00849323	0.0940874	1.66081	up	mmu_circRNA_26433	13_59609417_59575049_-34368|16.32|2|2	25714049	chr13	-	59473687	59508056	exonic	NM_023328	CCTACCTCTGTGGACGATGTGGTGGACGAGAGTGACGACAACGACGACATTGATTTAGAA
ASCRP4003340	Tspan7	0.00863008	0.0944119	5.40743	up	mmu_circRNA_45336	X_10167345_10162700_-4645|12.86|2|2	25714049	chrX	+	10585573	10590219	sense overlapping	NM_019634	ATTTGGAATTGCGTTCTCCCAGTTGCTGCATGAACGAAACTGACTGCAATCCCCTGGATC
ASCRP4008675	Cadm1	0.00874605	0.0944119	3.0166	up	mmu_circRNA_001598	mm9_circ_001598	circBase	chr9	+	47787970	47799530	exonic	NM_018770	GACCCAGCGCTATCTAGAAGTGCAGTGTGATGGACAGAATCTGTTTACTAAAGACGTGAC
ASCRP4003468	Pde7b	0.00882635	0.0944119	2.56692	up	mmu_circRNA_21737	10_20163175_20138538_-24637|20.94|2|2	25714049	chr10	-	20418731	20443369	exonic	NM_013875	CAAAGGAAATGACATACAACACACTCAGGGGAAATTGGCACCAAGAAAAAGGTGAAACGA
ASCRP4004056	Csrnp2	0.00885999	0.0944119	2.71114	up	mmu_circRNA_29083	15_100320097_100318376_-1721|13.72|3|3	25714049	chr15	-	100487944	100489666	exonic	NM_153407	CACCTGAAGGAGGAGAAACTTCACGCCAAGAAAATGAAGAGTCCTCATGTTCCTGGCTAG
ASCRP4013560	Dlgap1	0.00890205	0.0944119	2.66693	up	mmu_circRNA_30835	17_70942721_70774136_-168585|16.83|3|3	25714049	chr17	+	70424795	70593381	exonic	uc008dla.1	TTACAGAGCTCACCACTCTCAAGTTACATCTGCTCTGGGACTTGCTGAATGTCACCTGAA
ASCRP4012386	Qk	0.00891154	0.0944119	2.15698	up	mmu_circRNA_30224	17_10475846_10466812_-9034|17.11|16|36	25714049	chr17	-	10273946	10282981	exonic	NM_021881	TCCGAGGCAAAGGCTCAATGAGGGATAAAAAGAAGAAATTAGCAGAGTACGGAAAGACAT
ASCRP4008359	Elmo1	0.00900448	0.0944119	1.81787	up	mmu_circRNA_26132	13_20664326_20656293_-8033|19.26|2|2	25714049	chr13	+	20564423	20572457	exonic	NM_080288	GAAGGGACCTGCTTTAGGAAACTCAATGCTCGCCGGAGACAAGGTAATGCAGGTGGTGAA
ASCRP4003495	Gsk3b	0.00907619	0.0947032	1.8356	up	mmu_circRNA_29698	16_38208176_38144346_-63830|19.97|3|4	25714049	chr16	+	38144259	38208090	exonic	NM_019827	CAAATCAAGGCACATCCTTGGACAAAGGAGATAAAGATGGCAGCAAGGTAACCACAGTAG
ASCRP4000203	Prkacb	0.00909127	0.0947158	5.43844	up	mmu_circRNA_36280	3_146420732_146418596_-2136|19.33|2|3	25714049	chr3	-	146755631	146757768	exonic	NM_011100	AAAGCCACTGAGCAGTACTACGCCATGAAGATCTTAGACAAGCAGAAGTGAAAGAGTTTC
ASCRP4013126	Rufy2	0.00917336	0.094738	1.52318	up	mmu_circRNA_22120	10_62463148_62460629_-2519|13.48|2|3	25714049	chr10	+	62997880	63000400	exonic	NM_027425	TGGAAGAAGTCAAAGCAATCAACATTGAGATGTATCAAAGGCTGCAGTTAGCAATAGCGA
ASCRP4002779	Ube3a	0.00918695	0.094738	2.15042	up	mmu_circRNA_19462		25070500	chr7	+	59240966	59247219	sense overlapping	NM_011668	ATCACCAGGAGAATCCCAGTCTGAGGACATTGAAGCTAGCCGAATGTGTTAAAAAATCTC
ASCRP4009598	Fmnl2	0.00928028	0.0949811	1.51306	up	mmu_circRNA_33569	2_52927644_52895538_-32106|20.86|2|2	25714049	chr2	+	53036503	53068610	exonic	NM_172409	GATGTTCACGTTTGTATCATGTGTTTACGAGCCATCATGAATTACCAGGAGCGATTCCAG
ASCRP4000380	Helz	0.00933888	0.0949811	1.91446	up	mmu_circRNA_24355	11_107499241_107496294_-2947|17.79|3|3	25714049	chr11	+	107634979	107637927	exonic	NM_198298	AACAGCACGGCATTCTACAACAATGCAGAGGGTTCTTCACGCACGTTCTCTTAGATGAAG
ASCRP4011399	Mbnl2	0.00934046	0.0949811	4.07064	up	mmu_circRNA_28048	14_120795826_120778372_-17454|16.82|2|2	25714049	chr14	+	120379149	120396604	exonic	NM_175341	GTTCATCCCCACAGGGCCGCTGTTCAAGAGAGAACTGCAAATATCTTCATCCTCCGACAC
ASCRP4007236	Gria2	0.00938705	0.0949811	1.83302	up	mmu_circRNA_35637	3_80526115_80492520_-33595|14.32|3|3	25714049	chr3	-	80688597	80722193	sense overlapping	NM_013540	CTGTCCCTTACGGATTTACTGATGGAGACCTGCTGAAAATTCAGTTTGGAGGAGCAAATG
ASCRP4013868	Nfyb	0.00940045	0.0949811	1.85738	up	mmu_circRNA_22306	10_82224658_82215152_-9506|21.91|2|2	25714049	chr10	-	82752406	82761913	exonic	NM_010914	TTGACAGCTACGTGGAGCCTCTGAAACTGTACCTTCAGAAGTTCAGAGAGGTTAAAATTA
ASCRP4012452	Lin7a	0.00962811	0.0954974	1.57267	up	mmu_circRNA_22572	10_106857339_106849009_-8330|14.17|7|7	25714049	chr10	+	107411952	107420283	sense overlapping	NM_001033223	TCGCAGTGTATTGAGGGAGTGAAGTATTCCAGTCTGCAGACTGAAACAGTAGTGTGGAAG
ASCRP4011730	Fgf14	0.00968534	0.0957866	3.78076	up	mmu_circRNA_28131	14_124535514_124531685_-3829|20.52|2|2	25714049	chr14	-	124132462	124136292	exonic	NM_010201	TACATAGCAATGAATGGAGAAGGTTACCTCTACCCATCAATCCCCAGCTCAAGGGCATAG
ASCRP4011876	Brwd1	0.00974174	0.0960611	1.56302	up	mmu_circRNA_30129	16_96290234_96264608_-25626|17.27|1|2	25714049	chr16	-	96043000	96068627	exonic	NM_145125	TAGGGAGAAAGAAGAAGACTTTCCAGGTCCCACAAAAGGTCTTGTCCAATAAACATGTGG
ASCRP4008903	Abr	0.00981003	0.0963479	2.8963	up	mmu_circRNA_23721	11_76322574_76285991_-36583|18.33|2|2	25714049	chr11	-	76472488	76509072	exonic	NM_198894	GAGAAGTGCAGCCAGTCCAACAACCAGTTCCAGAAGATCTCTGAGACTTCAGCTACGGTG
ASCRP4005789	Ddx3y	0.00981269	0.0963479	1.89474	up	mmu_circRNA_46008	Y_602962_601471_-1491|10.73|3|3	25714049	chrY	-	1265027	1266519	exonic	NM_012008	CGAAAGCCAATTTTAGTGGCTACAGCTTTTTCATACCGATCTAGAGTCCGTCCTTGTGTA
ASCRP4013278	Atp2b1	0.00984761	0.0965519	2.13566	up	mmu_circRNA_22507	10_98466012_98431328_-34684|14.54|3|3	25714049	chr10	+	98968693	99003378	exonic	NM_026482	TGGGGATTGAAGATCCTGTGAGGCCTGAGATGTATACATCTCAAGATTGAGAGGAAGAAA
ASCRP4001527	Fmr1	0.00996318	0.0969198	2.22734	up	mmu_circRNA_45495	X_65961303_65951023_-10280|11.16|2|2	25714049	chrX	+	68697847	68708128	exonic	NM_008031	ACTATTTAAAGTCCATCAATGAAGTCACCTCAAAGCGAGCCCACATGTTGATTGACATGC
ASCRP4008787	Hdac2	0.0100398	0.097096	1.89726	up	mmu_circRNA_21836	10_36716935_36713582_-3353|16.01|1|2	25714049	chr10	+	36993775	36997129	exonic	NM_008229	GACTGCAGTTGCCCTTGATTGTGAAATTCCCAATGATCATCTCAAAAGTGATGGAGATGT
ASCRP4001750	Zfp426	0.010049	0.097096	3.26457	up	mmu_circRNA_43813	9_20280922_20277472_-3450|17.21|17|56	25714049	chr9	-	20473027	20476478	exonic	NM_146221	AGAAGAGTTTAGTAAAGGTCAGAAGATAGTTTTCCCAGGTCCTTCAGAGGACTCAGGCTG
ASCRP4012777	Dpysl2	0.0101727	0.097096	14.3846	up	mmu_circRNA_27737	14_67453213_67431963_-21250|13.58|11|17	25714049	chr14	-	66813125	66834376	exonic	NM_009955	TGACAGTGTGAAGACCATCTCTGCCAAGACACACAACAGTTTGACCATGTTGTTCCTGAG
ASCRP4009456	Tspan7	0.0101735	0.097096	6.52615	up	mmu_circRNA_004325	mm9_circ_004325	circBase	chrX	+	10579314	10585652	exonic	NM_019634	GATCTGCACAATCTGACTGTGGCCGCCACCAAAGTTAATCAGAAGATCACTGGGGTGATC
ASCRP4002896	Nsf	0.0101742	0.097096	1.91376	up	mmu_circRNA_24223	11_103792129_103771757_-20372|14.91|6|8	25714049	chr11	-	103910442	103930815	exonic	NM_008740	ATCGTGGAACAGATGGACTATGCAAGCTGCGAGATGCCCTACTGATGAATTATCTTTAAG
ASCRP4001311	BC005537	0.0102689	0.0972124	3.86838	up	mmu_circRNA_26148	13_24901889_24896651_-5238|18.53|2|2	25714049	chr13	+	24804781	24810020	exonic	NM_024473	ACCAGTCAGTGTTTCTCTTCATTGACAGACAGCATTTGCAGAAGAAAAAGTCAGCACTTT
ASCRP4010986	Lsamp	0.0103305	0.0972124	1.55524	up	mmu_circRNA_29724	16_42144813_41889028_-255785|14.73|3|3	25714049	chr16	+	41888914	42144700	exonic	uc007zfr.1	GTCACCAATGCCAGCCTAGTCCTTTTCAGTGTGTGGTAGAAGACAAGAACTCAAAAGTGG
ASCRP4006286	Adss	0.010333	0.0972124	2.4239	up	mmu_circRNA_21386	1_179715129_179712974_-2155|17.42|2|2	25714049	chr1	-	177782842	177784998	exonic	NM_007422	CTAGATGGCTGGGAGAAAAGGCTTATCATATCGGACAGAGCTCATATTGGGAGGGAATAA
ASCRP4005256	Rims1	0.0103841	0.0972124	1.75303	up	mmu_circRNA_19745	1_22545462_22363425_-182037|22.91|4|5	25714049	chr1	-	22373343	22538623	exonic	ENSMUST00000081544	CCAGGGGCAGGATCAGGTTATGTGGGTATGCAATTTATGTCGAAAGCAACAAGAGATATT
ASCRP4011441	Cdk14	0.0103864	0.0972124	1.85505	up	mmu_circRNA_014228	mm9_circ_014228	circBase	chr5	-	5092957	5103854	exonic	NM_011074	GTTGAAGCTGGCAGATTTCGCACACTGATTTATGTCAGTACATGGACAAGCACCCTGGAG
ASCRP4000704	Abi2	0.0106646	0.0982423	1.866	up	mmu_circRNA_20220	1_60533676_60491087_-42589|14.15|4|5	25714049	chr1	+	60434242	60476832	exonic	NM_001198570	AAGGAGCCATTATATATGTCATCAAGAAGAATGACGATGTCACCAGATAAGCAGCGAGCC
ASCRP4010643	Pcmtd1	0.0106893	0.0982423	3.53198	up	mmu_circRNA_19594	1_7110680_7110275_-405|15.87|6|8	25714049	chr1	+	7120193	7120599	intronic	ENSMUST00000182114	GGGAAGTGGAACCGGATATTTAAGTACAATGGTTTAATTTATTTTTGGAAATCAAGTTCA
ASCRP4012906	Ppp1cb	0.0107252	0.0982423	2.87094	up	mmu_circRNA_018676	mm9_circ_018676	circBase	chr5	+	32478065	32491189	exonic	ENSMUST00000131300	TGATGTCACACCTTTAACTTAAGGAGACGTACGAGGATGTCGTCCAGGAAAGATTGTACA
ASCRP4007707	Sec62	0.0107301	0.0982423	2.18338	up	mmu_circRNA_35204	3_30700087_30699053_-1034|17.04|2|2	25714049	chr3	+	30800130	30801165	exonic	NM_027016	CTTTATTTACAACCAGGGAGTCTGTGGTCGACTACTGCAACAGGAAGTTGGTGAACCATC
ASCRP4008204	Gabrb3	0.0108063	0.0982423	2.14782	up	mmu_circRNA_41468	7_65071889_65044236_-27653|16.37|10|18	25714049	chr7	+	57788865	57816519	exonic	NM_008071	GAAGACAGCCAAGGCCAAGAATGATCGTTCTAAGAGTGAAATAAACCGGGATCACTACGA
ASCRP4007577	Rgs7bp	0.0108083	0.0982423	4.06556	up	mmu_circRNA_26912	13_105773076_105754164_-18912|19.64|12|23	25714049	chr13	-	104964083	104982996	exonic	NM_029879	CTTCTTAGCAAACTCAGGGAAACGATGCCTTTACCACTGAAAAATCAAGCCCGGAAGATG
ASCRP4003521	Ywhag	0.0108208	0.0982423	4.90906	up	mmu_circRNA_39534	5_136387521_136386857_-664|15.84|4|8	25714049	chr5	-	135910986	135911651	sense overlapping	NM_018871	CAACAACTAAGGCCCCAGGTGACCGAGCTGAACGAACCACTGTCCAATGAGGAACGGAAC
ASCRP4008893	Rapgef2	0.0108262	0.0982423	1.65443	up	mmu_circRNA_000400	mm9_circ_000400	circBase	chr3	-	79103962	79112302	exonic	NM_001099624	GAGAAGGACCCGATAGACAGGACTGACGATGACATCGCTCCCTGCAGACTTCACAAAACT
ASCRP4011005	Tmf1	0.0109008	0.0983363	2.02677	up	mmu_circRNA_40595	6_97123397_97117243_-6154|20.58|7|9	25714049	chr6	-	97167248	97173403	exonic	NM_001081111	GTCAGCAGCAAGAGGCATTAGTGCTTCAGACAGTTGAATTTCTGAATGAGAAGCTAGAAA
ASCRP4005041	Gabbr1	0.0109053	0.0983363	5.16502	up	mmu_circRNA_30495	17_37193924_37191076_-2848|19.60|7|9	25714049	chr17	+	37054130	37056979	exonic	NM_019439	CATTTCCAACATGTGCGACCCAGGGCAAGCCACCAAGTACTTGTATGAACTACTCTACAA
ASCRP4003904	Zfp106	0.0109073	0.0983363	1.73238	up	mmu_circRNA_34355	2_120357958_120352485_-5473|21.03|2|2	25714049	chr2	-	120526748	120532222	exonic	NM_011743	CACAAGGCTGTGCTTCCAATGTGTCCAAGGAATTACTGCAAACTAATAGTTTGGCATAGA
ASCRP4000689	Atp1a1	0.0110269	0.0986246	1.87273	up	mmu_circRNA_35900	3_101399031_101398921_-110|22.48|2|2	25714049	chr3	-	101594997	101595108	exonic	NM_144900	AAGGAAAGGGATATGGATGAGCTCAAGAAGGAAGTGTCTATGGTTGGACGAGACAAGTAT
ASCRP4005343	Aebp2	0.0111621	0.0986246	3.02081	up	mmu_circRNA_000936	mm9_circ_000936	circBase	chr6	+	140633688	140648085	exonic	NM_009637	CCCAAACATTTACAGCATAAGCAGTACGCTAATGGACATAGACAGCACAATTTCCAGTGG
ASCRP4003756	Syt11	0.0112473	0.0986246	3.52782	up	mmu_circRNA_35745	3_88566471_88565648_-823|20.63|6|8	25714049	chr3	-	88761725	88762549	exonic	NM_018804	CAAGGTTCAGCTGACCAGGGACATCATCAAGAGGAACATTCAGATGTGTCACCGGTAGCG
ASCRP4008386	H2afy	0.0112858	0.0986246	1.98475	up	mmu_circRNA_001571	mm9_circ_001571	circBase	chr13	-	56104301	56104995	exonic	NM_012015	GAAGTCTAAGCTGAGATCCTGGAGCTGGCTGGCAATGCAGCAAGAGACAACAAGAAGGGA
ASCRP4004398	Golph3	0.0112941	0.0986246	3.20903	up	mmu_circRNA_28258	15_12272906_12269383_-3523|18.28|20|70	25714049	chr15	+	12339627	12343151	exonic	NM_025673	CAGCCTCCAGAGACAGTCCAGAACTGGATTGAGTTACTTAGTGGGTTACACATCATTTTG
ASCRP4008430	Glrb	0.011338	0.0986246	2.9066	up	mmu_circRNA_35644	3_80683654_80654830_-28824|20.36|2|2	25714049	chr3	-	80850907	80879732	exonic	NM_010298	GAATACTGTAAACGGCACGGGGACCCCTGTTCATATCAGCACTTTGCAGTCAGCAGTCAC
ASCRP4004926	Rap1gap2	0.0113407	0.0986246	2.58841	up	mmu_circRNA_23677	11_74255287_74249203_-6084|17.06|11|62	25714049	chr11	-	74435700	74441785	exonic	NM_001015046	CATGGAGTACCTTCGGATCATCCTCAGTCTGCGGAGTTCTTCGAGATGCTGGAGAAAATG
ASCRP4007119	Nmnat2	0.0113587	0.0986246	1.83217	up	mmu_circRNA_21023	1_154941243_154920927_-20316|14.86|6|9	25714049	chr1	+	153073796	153094113	exonic	NM_175460	CTGGAATGAGGCAGATAGAGAGCCAGGGATTATCTGCACAAGACTGGAAGATTTATTGTG
ASCRP4008978	Fam117b	0.0114362	0.0989419	1.76789	up	mmu_circRNA_20175	1_60027555_60005897_-21658|18.18|1|2	25714049	chr1	+	59949052	59970711	exonic	NM_001037725	GAGAGCCCCTGTTCAGCTGATGATCTGCTTGCGGATCCCAGAGATAAAGGTGACAAAACA
ASCRP4002732	Cacna2d1	0.011543	0.0990864	1.62538	up	mmu_circRNA_38123	5_15752615_15718694_-33921|18.01|5|8	25714049	chr5	+	16212875	16246797	exonic	NM_009784	ATATTATCCAGCCTGAAAGAAATGAGAGTGAGCCAGGCAGCCAACGGATTAAACCTGTTT
ASCRP4010027	Tcf25	0.0116503	0.0991293	2.82636	up	mmu_circRNA_43593	8_125908314_125905300_-3014|20.33|3|3	25714049	chr8	+	123381399	123384414	exonic	NM_025804	GCGAGCAAAGATAAACACGGAGGATCTTGAGGATGACCTTGTGGTAAATGGGGAGAGATC
ASCRP4002022	Cux1	0.0116708	0.09918	2.82406	up	mmu_circRNA_39536	5_136785718_136781319_-4399|21.70|1|2	25714049	chr5	-	136305448	136309848	exonic	NM_009986	AGCAAGGGCCAGGTAACATCACTACCCGGATCCGAGCATCTGAGACTGGTTCTGATGAAG
ASCRP4012347	Smg7	0.0117456	0.0996912	2.05889	up	mmu_circRNA_21021	1_154703741_154701440_-2301|19.35|10|16	25714049	chr1	-	152854309	152856611	exonic	NM_001005507	TCCATCCCCGTGAAGATGATCTCTCAAATACTAATGAGACTGCTGTTCCAAAAGGCTTTC
ASCRP4007894	Gnai1	0.0117656	0.0997011	2.13718	up	mmu_circRNA_013670	mm9_circ_013670	circBase	chr5	-	18308552	18308825	exonic	NM_010305	GAAAATCGACTTCGGAGACTCTGCTCGGGCGGTGCTGGGGAATCTGGAAAGAGTACCATT
ASCRP4007490	Sfmbt1	0.0118474	0.0997817	1.55145	up	mmu_circRNA_27362	14_31604002_31551725_-52277|15.89|2|3	25714049	chr14	+	30738538	30790816	exonic	NM_001166531	CTTCCCGCAGACAAGATTAGACCTCAGACTTGCCATGTAACAAAGGATGACTTTAGAACT
ASCRP4013638	Mboat2	0.0118678	0.0997817	4.48045	up	mmu_circRNA_013240	mm9_circ_013240	circBase	chr12	+	24878190	24924294	exonic	NM_026037	TTATGGACAATATTCTGCTGATTTTTCAGGGTCAACTTTGTAGTGTGCCAGCTCTTTGCC
ASCRP4002413	Clock	0.0118878	0.0997817	1.58524	up	mmu_circRNA_38812	5_76694964_76658383_-36581|14.29|1|2	25714049	chr5	-	76229357	76265939	exonic	NM_007715	AGTACCCAGAGTGCTACAGTCACTACGTTCACTCAGGACAGACAGATAAGAGTATCTAGA
ASCRP4007405	Zfp65	0.0119188	0.0999187	2.75347	up	mmu_circRNA_26520	13_67811944_67809040_-2904|20.34|3|3	25714049	chr13	-	67708102	67711007	sense overlapping	NM_145622	CTTATGTGGCAAGGCCTTCCGTTATCCATCATTACTTTCTGAACACAAGGAAATGCTGTC
ASCRP4011426	Rab11fip4	0.0120019	0.100009	3.03013	up	mmu_circRNA_23825	11_79434057_79433131_-926|21.09|12|41	25714049	chr11	+	79619628	79620555	exonic	NM_175543	GTTCTCCAGACATCCCAGACTGTGTGGAGCAGGTGGAAAAACTTGTGAAGTGTTTGGATC
ASCRP4004038	Khdrbs3	0.0120645	0.100009	1.66855	up	mmu_circRNA_016800	mm9_circ_016800	circBase	chr15	+	69013357	69029910	exonic	NM_010158	CACCCCCAACACAGGAGACCTATGGAGAGTATTTCAACTTTGTGGGGAAGCTTTTGGGTC
ASCRP4009595	Hdac4	0.0121493	0.100009	1.83263	up	mmu_circRNA_20538	1_93898852_93888060_-10792|21.70|2|2	25714049	chr1	-	91991482	92002275	exonic	NM_207225	GATGTTACAGGTGCTGTGGCGAGCACAGAGGTGAAGATGAAGCTGCAGGAGTTTGTTCTC
ASCRP4004015	XLOC_002678	0.0121547	0.100009	1.71343	up	mmu_circRNA_22768	10_124778906_124776195_-2711|17.79|4|10	25714049	chr10	-	125339138	125341850	sense overlapping	TCONS_00002509	CACCAGTAGAGCTATCTTATAACAGTGCACCATGTGTAAACGTGAATGCTGTACTCACCG
ASCRP4009796	Arid1b	0.0122108	0.100023	1.93281	up	mmu_circRNA_011781	mm9_circ_011781	circBase	chr17	+	5040579	5040774	exonic	NM_001085355	GCAGCAGCAGGGCAGCCCGATGGACCCAATGGTGATGAAGAGACCTCAGTTGTATGGGAT
ASCRP4010857	Pafah1b2	0.0122891	0.100095	3.82551	up	mmu_circRNA_009129	mm9_circ_009129	circBase	chr9	-	45972941	45978729	exonic	NM_008775	GTACAACTTATAAACACGCGGCAGCCACAGGCCAAGATCATTGTGCTGGTGTAGAATGAG
ASCRP4008303	Camk4	0.0123049	0.100095	1.58694	up	mmu_circRNA_31518	18_33289487_33267534_-21953|20.39|6|10	25714049	chr18	+	33107879	33129833	exonic	NM_009793	GAAGCAGATCCTGGAGGCCGTTGCTGTGGACAAGAAGATTGTGAGAACAGAAATAGGAGT
ASCRP4013076	Rab6a	0.0123212	0.100095	7.47979	up	mmu_circRNA_41996	7_107780367_107775066_-5301|18.75|1|2	25714049	chr7	+	100626551	100631853	exonic	NM_024287	TGCTGATAAGAGTTGGAAAGACGTCCTTGATCACCCGATTCATGTATGACAGTTTTGACA
ASCRP4000804	Camta1	0.0124651	0.100314	1.8156	up	mmu_circRNA_010432	mm9_circ_010432	circBase	chr4	-	151830417	151835883	exonic	NM_001081557	AAGTTTACCCAAAGAGAGGCACCGCTGGAACACTAATGAGAGCGTTTCCCAAAGTGTATT
ASCRP4006734	Ncs1	0.0124928	0.100314	1.66162	up	mmu_circRNA_33268	2_31142923_31136186_-6737|21.49|2|2	25714049	chr2	+	31280665	31287403	exonic	NM_019681	CTCTACGATGGGCTGGTATAGTCCAGGCCCAGAGCTGTGGTACAAGGGCTTCATTAAGGA
ASCRP4005820	Nsd1	0.0125015	0.100314	1.76926	up	mmu_circRNA_26364	13_55411902_55314565_-97337|18.16|5|8	25714049	chr13	+	55213203	55310541	exonic	NM_008739	CGACCAGCAGGTTGATGCAGGCACAGTATGGATCGGACTTGTGAATTATCTAGAAGAAAT
ASCRP4005531	Wdr26	0.0125531	0.100314	1.71284	up	mmu_circRNA_21469	1_183116198_183114382_-1816|12.75|2|3	25714049	chr1	-	181184250	181186067	exonic	NM_145514	CCGGGGCTACAACTTTGAGGACCTGACAGATAGAAACATACGGGAGAATTAAGAACAAAA
ASCRP4005106	Ptn	0.0125917	0.100314	4.77866	up	mmu_circRNA_40080	6_36694505_36691278_-3227|20.38|10|13	25714049	chr6	-	36741277	36744505	exonic	NM_008973	CCAAGCCCAAGCCTCAAGAAATGTCGTCCCAGCAATATCAGCAGCAACGTAGAAAATTTG
ASCRP4001995	Dnajc7	0.0126606	0.100314	1.52175	up	mmu_circRNA_24184	11_100463130_100457480_-5650|22.37|2|3	25714049	chr11	-	100596165	100601816	exonic	NM_019795	AGATTTCCGGAAGGGAAGCAGAATCCTTCAAGGAACAAGGGAATGCATATTATGCTAAGA
ASCRP4013209	Ppp6c	0.0128091	0.100314	1.71927	up	mmu_circRNA_33430	2_39062237_39060353_-1884|19.29|3|4	25714049	chr2	-	39204832	39206717	exonic	NM_024209	TGGATTTTATGTTTTATGATCTTTGTGAACTGTTCAGAACTGGAGGTCAGGTTCCTGACA
ASCRP4006603	Inpp4a	0.0128385	0.100314	6.87266	up	mmu_circRNA_19936	1_37436905_37434423_-2482|16.11|3|3	25714049	chr1	+	37377577	37380060	exonic	NM_030266	CTCCAGCAAGAAAGTACATCTTCTAGTGGCCAGTCCATCATCTACATACCACAGGACATC
ASCRP4002765	Ank2	0.0128413	0.100314	3.34939	up	mmu_circRNA_36126	3_126684862_126656095_-28767|19.14|2|2	25714049	chr3	-	126953176	126981944	exonic	NM_178655	ATCAAGCTATTTGCAACTTAAACATCACCCTGCCAATTTATGCCAAGGTGATGACACTGT
ASCRP4013041	Sort1	0.0128429	0.100314	2.21056	up	mmu_circRNA_35970	3_108143623_108127514_-16109|16.43|2|3	25714049	chr3	+	108324595	108340705	exonic	NM_019972	TGCGACGCTACCGCAAAGAACAAGAACGAGTGAGGATTATGGAAAGAACTTTAAGGATAT
ASCRP4006900	Ppfia2	0.0128609	0.100314	1.56663	up	mmu_circRNA_22557	10_106307028_106204530_-102498|17.03|1|2	25714049	chr10	+	106767473	106869972	exonic	NM_177373	CTGAAGAAAAAGTAAGGGAGCGACTGAGGGTTTCTTTAGAAAGAGTCTCTGCACTGGAAG
ASCRP4002676	Ctnnb1	0.012973	0.100314	2.14567	up	mmu_circRNA_018520	mm9_circ_018520	circBase	chr9	+	120950172	120959529	sense overlapping	NM_007614	ATAGCAATCAGCTGGCCTGGTTTGATACTGACCTGTAAATCGTCCTTTAGGGTACCTGAA
ASCRP4012351	Rbfox1	0.0130078	0.100413	1.50735	up	mmu_circRNA_012636	mm9_circ_012636	circBase	chr16	+	7294069	7330442	exonic	NM_021477	TCCATGTACAGTGGCCCCAGTTCACTTGTATATACTTCTGCAAGTTAATAATGCGACAGC
ASCRP4011938	Ubl3	0.0131192	0.100783	2.59701	up	mmu_circRNA_39702	5_149323578_149320845_-2733|17.13|2|2	25714049	chr5	-	148509268	148512002	exonic	NM_011908	TATCAAGGCAGATTTCTACATGGAAACGTCACCCTAGGAGATTAATTTGCGCCTCATCTT
ASCRP4009496	Poldip3	0.0131295	0.100783	1.8223	up	mmu_circRNA_28866	15_82968952_82961911_-7041|15.39|3|3	25714049	chr15	-	83131480	83138522	exonic	NM_178627	GATGACGCCATCACTGCTTATAAGAAGTACAATAACCGATGTCTGGATGGCTCAGTGTCA
ASCRP4009648	Cacna1e	0.0133328	0.10143	1.96528	up	mmu_circRNA_21033	1_156573050_156340432_-232618|19.38|2|3	25714049	chr1	-	154493301	154725920	exonic	NM_009782	GATTGAGCGAGAATTGAACGGCTACCGTGCCTGGATAGACAAAGCAGGATGGCTCGCTTC
ASCRP4008296	Arglu1	0.0134288	0.101696	1.51579	up	mmu_circRNA_42533	8_8683973_8681384_-2589|16.33|4|4	25714049	chr8	-	8681383	8683973	exonic	NM_176849	GAAGCACAAGCCAAACTGTCGGCAGCAGGAAATAGAAGAAAAACTCATTGAGGAAGAAAC
ASCRP4012645	Mmd	0.0134408	0.101696	2.15631	up	mmu_circRNA_24071	11_90128895_90118834_-10061|17.51|13|28	25714049	chr11	+	90257519	90267581	exonic	NM_026178	TCTTCTATCTCACGATGGGATTTTCTCCAGCCTTGGTGGTGACATCAATGTTTCATGAAC
ASCRP4004231	Uprt	0.013455	0.101696	2.28365	up	mmu_circRNA_45659	X_101697245_101691075_-6170|17.75|2|2	25714049	chrX	+	104495735	104501906	exonic	NM_001081189	CAGACATTCATCGCAGAAAAGTCCTTCTGATGTATCCAATTCTCAGACAGCCAGTAGAGG
ASCRP4005618	Tmx4	0.0134837	0.101696	2.3092	up	mmu_circRNA_34615	2_134465573_134446291_-19282|16.12|2|3	25714049	chr2	-	134620554	134639837	exonic	NM_029148	CCTCTCTAACTTATGCTCCATGGTGTCCATCCTGCCAGCAGACTGATTCTGAATGGGAGA
ASCRP4005787	Gnao1	0.0134988	0.101696	1.73211	up	mmu_circRNA_43336	8_96474331_96468098_-6233|23.59|4|7	25714049	chr8	+	93944197	93950431	exonic	NM_010308	CGAAACCACGACGGACTCCAAGATGGTGTGTGACGTGGTGAGTCGTATGGAAGACACTGA
ASCRP4010440	Ttbk2	0.0135262	0.101696	1.96316	up	mmu_circRNA_002077	mm9_circ_002077	circBase	chr2	-	120806758	120825315	exonic	NM_080788	GGAGGTTGCTGTGTTGAAGAAACTGCAAGAATTGTAAAACCGGTAAGATCAAGTGCCTAT
ASCRP4000093	Ppp3ca	0.0136326	0.101946	2.72231	up	mmu_circRNA_36210	3_136584881_136544365_-40516|15.78|3|3	25714049	chr3	+	136881400	136921917	exonic	NM_008913	AAAATGGCCAGAGTGTTCTCAGTTCTCAGTTAGACCGATTCAAAGAACCACCTGCTTATG
ASCRP4001461	Pcdh10	0.0136728	0.101946	3.77721	up	mmu_circRNA_35333	3_45196796_45196491_-305|18.16|4|7	25714049	chr3	+	45392568	45392874	exonic	NM_001098170	ACGGATTGCTGTCTAATACACGAGCGCCTTACAAACCACCATATTTGAGTATGGATCTTT
ASCRP4014056	Pgbd5	0.0137146	0.101946	2.01849	up	mmu_circRNA_43605	8_126908522_126894165_-14357|10.25|2|2	25714049	chr8	-	124370264	124384622	sense overlapping	NM_171824	TTTCCAGAGTGTGAAAGATCATGACGGGCTCAAGTTCAGACCAGGTCCAACCAGAAAGAT
ASCRP4012688	March1	0.0137526	0.101946	1.80092	up	mmu_circRNA_42978	8_68800611_68645650_-154961|10.30|4|9	25714049	chr8	+	66121750	66276712	exonic	NM_001166372	TGAAAAGTCCCCAGGGCGATCTGCAAGTCGATCAAGTAACATATCAAAAAATTTCAGGAA
ASCRP4008208	Akt3	0.0137741	0.101946	1.86768	up	mmu_circRNA_21354	1_179061227_178989465_-71762|19.21|10|22	25714049	chr1	-	177059333	177131096	exonic	NM_011785	GAAGACATTCTGTGGCACACCAGAGTACCTGGCACCAGAGGAGAATATATAAAAAACTGG
ASCRP4006877		0.0138046	0.102056	2.00576	up	mmu_circRNA_19294		25070500	chr3	+	90350383	90354510	intronic	AK028522	CTGAAAAACGCTTTCGTTAAAGCCCTACAGCAGGAACAGCAGACTCCAGTTGTACAGAAT
ASCRP4011645	Calm1	0.0138804	0.102056	8.63222	up	mmu_circRNA_25671	12_101445756_101445645_-111|11.90|7|18	25714049	chr12	+	100207434	100207546	sense overlapping	NM_009790	TAAGTCTTGTTATTTTCTGTGTTGTGTGCACATGCGCAGATCACAGTCAGGTTCTCTAGC
ASCRP4013610	Edil3	0.0139153	0.102105	4.02282	up	mmu_circRNA_26645	13_89271460_89182037_-89423|21.53|2|2	25714049	chr13	+	89042431	89131855	exonic	NM_010103	TTATAAATGCCTGGACAGCTGCTGAAAATGACAGATGGCCATGGATTCAGGTCCCTGCAT
ASCRP4004806	Jph3	0.0141074	0.102557	2.48072	up	mmu_circRNA_43570	8_124277644_124276867_-777|22.10|4|4	25714049	chr8	+	121752966	121753744	exonic	NM_020605	CATCGCCAAGCAGAAAGCCGAGATCGCTGCGTCCAGGAACGTATCAGGGCCAATGGGTTG
ASCRP4001612	Anks1b	0.0141281	0.102557	3.68752	up	mmu_circRNA_002573	mm9_circ_002573	circBase	chr10	+	90895098	90948672	exonic	NM_181398	ACTGTCACGTGTTTACTGCCTTTGATGTGGTTTTAAAAATCAGTTTGATTGGCCACAGGA
ASCRP4006686	Gatad2b	0.0141494	0.102557	3.57146	up	mmu_circRNA_35797	3_90160170_90154309_-5861|21.58|3|3	25714049	chr3	+	90350386	90356248	exonic	NM_139304	CTCCTTGGTATGCCAGACTCCAGTTGTACAGAATGCAGCATCTATTGTTCAGCCATCTCC
ASCRP4012895	Atp1b1	0.0141827	0.102557	9.92684	up	mmu_circRNA_21193	1_166371772_166369430_-2342|17.85|2|2	25714049	chr1	-	164439298	164441641	exonic	NM_009721	TGATGATGAAGTATAATCCAAATGTCCTGCCTGTTCAGTGCACTGGCAAGATGTTCCCAG
ASCRP4003949	Celf1	0.0142076	0.102557	5.19059	up	mmu_circRNA_34018	2_90844047_90838737_-5310|18.77|5|6	25714049	chr2	+	90998579	91003890	exonic	NM_017368	CACAGACAGCTATCAAAGCAATGCACCAAGCACAAACCATGGAGCTCAAAGAAAATGAAC
ASCRP4006254	Bcl11b	0.0142132	0.102557	5.0625	up	mmu_circRNA_001140	mm9_circ_001140	circBase	chr12	-	107989464	107989830	exonic	NM_021399	CTACTGTCACCCACGAAAGGCATCTGTCCCAAGCAGGAGAACATTGCAGCAGAGGCTGAC
ASCRP4004438	Pdpk1	0.0142596	0.102599	1.72719	up	mmu_circRNA_006096	mm9_circ_006096	circBase	chr17	-	24091420	24111117	exonic	NM_011062	CAGCTTACCTACCAGCCATGTCAGAGGATGATGAAGACTGCTATGGCAACTATGACGCTG
ASCRP4001838	Reep1	0.0144194	0.102671	2.1707	up	mmu_circRNA_003187	mm9_circ_003187	circBase	chr6	+	71756363	71761441	exonic	NM_178608	AGACGTTCACAGACATCTTCCTTTGCTGGCTTATATTTGGCACCCTTTATCCTGCATATT
ASCRP4002107	Cacnb4	0.014458	0.102671	3.50524	up	mmu_circRNA_33561	2_52325127_52320130_-4997|19.26|12|31	25714049	chr2	-	52464609	52469607	exonic	NM_146123	AGCCCTCTTTGATTTCCTGAAGCACAGGTTTGATGGGAGAAATATAACAATGATTGGTGG
ASCRP4002604	Rere	0.0145307	0.102769	2.72878	up	mmu_circRNA_006017	mm9_circ_006017	circBase	chr4	+	150406195	150406664	exonic	NM_001085492	ATAACTTCTTACATCACCGAGGACGACGTTGTCTACAGACCGGGAGAATATTTGAAACGT
ASCRP4010119	Kdm5c	0.0145691	0.102769	1.51483	up	mmu_circRNA_45843	X_148696900_148687967_-8933|14.79|3|4	25714049	chrX	+	152253423	152262357	exonic	NM_013668	GCTCTGTTGGAAAAAGAGTATGCTACAAGTGGTTGGAACCTGAATGTGATGCCTGTATTG
ASCRP4005122	Bend6	0.0145781	0.102769	1.68862	up	mmu_circRNA_19893	1_33940493_33921368_-19125|15.18|2|2	25714049	chr1	-	33864522	33883648	exonic	NM_177235	CCAAGTTCCGTGAAGGCTGAGGAAGAGCAGCATCCTGGTGAGAAGCAGAAGCGAGAACCG
ASCRP4008979	Smad1	0.0147277	0.10361	1.71496	up	mmu_circRNA_001473	mm9_circ_001473	circBase	chr8	-	79371783	79372364	exonic	NM_008539	GAGAGCCCGGGCGCTAACTGGGATCCTCGCTGGAACAGGAGGGACAGTATTTTCTACCTT
ASCRP4005908	Rab21	0.0147998	0.10401	2.3282	up	mmu_circRNA_22648	10_114739847_114731927_-7920|17.70|5|5	25714049	chr10	-	115294870	115302791	exonic	NM_024454	CGCTAAACAGAACAAAGGCATTGAGGAGCTCTTTCTCGACCTTTGTAAAAGCATCTTTCT
ASCRP4012654	Camk2d	0.0148644	0.104293	1.60747	up	mmu_circRNA_36123	3_126501198_126499756_-1442|13.20|9|17	25714049	chr3	+	126796837	126798280	exonic	NM_023813	TCTTGACAACTATGCTGGCTACGAGAAATTTTTCAGTTTCCGTCACCAGAATGGGATACA
ASCRP4008439	Sorbs2	0.014931	0.104358	1.88623	up	mmu_circRNA_42849	8_46861057_46844407_-16650|13.02|19|90	25714049	chr8	+	45759052	45775703	exonic	NM_172752	GAATATGAGCCTGGGAAGTCGTCCATTCTGCAGCACGAAAGACCCAGCCAGATCACTATC
ASCRP4003640	Nlgn3	0.0149762	0.10439	1.83367	up	mmu_circRNA_45634	X_98514057_98504096_-9961|21.18|2|2	25714049	chrX	+	101308756	101318718	exonic	NM_172932	CAACTTTGCCAAGACCGGACATCCGAGACAGTGGTGCTAAACCTGTCATGGTCTACATCC
ASCRP4012918	Hlf	0.0152035	0.105471	1.51488	up	mmu_circRNA_24072	11_90207292_90202101_-5191|15.34|12|16	25714049	chr11	-	90340786	90345978	sense overlapping	NM_172563	TGATTTAAGGAAGGAGCTGGGCAAATGCAAGAACATACTTGCCAAGCCAGCTGTTGCCAG
ASCRP4001707	Slc8a1	0.015224	0.105471	2.45448	up	mmu_circRNA_31020	17_81832114_81788150_-43964|17.52|4|4	25714049	chr17	-	81388809	81432774	exonic	NM_001286684	AGAAATAGGAGAGGAATATGATGACAAGCAGCCACTGACCAGCAAAGAAGAGGAGGAGAG
ASCRP4000249		0.0153134	0.105716	1.8783	up	mmu_circRNA_21759	10_24891054_24889939_-1115|16.07|3|3	25714049	chr10	-	25170132	25171248	intronic	AK086696	AAAGTGTTTATGAACTCTCAGCCCATTAAATAGCTCTTTGGTGAGAAGGACCGAAGGGAG
ASCRP4003736	Dync1h1	0.015499	0.105977	1.72526	up	mmu_circRNA_25853	12_111890404_111889701_-703|17.49|10|13	25714049	chr12	+	110651490	110652194	exonic	NM_030238	CAAGGAGGACCTGGATAAAGTGGAGCCTGCTGTCATCGAGGCCCAGAACGGCTAATGCGC
ASCRP4011983	Atf2	0.0155568	0.10616	1.80174	up	mmu_circRNA_002503	mm9_circ_002503	circBase	chr2	-	73863168	73880381	exonic	NM_009715	TATGAGTGATGACAAACCCTTTCTATGCACTGCCCCTGGGTGTGGCCAGAGATACTAGAT
ASCRP4009108	Ccdc92	0.0156456	0.106481	1.66136	up	mmu_circRNA_39410	5_125320177_125316449_-3728|17.75|2|5	25714049	chr5	-	124836078	124839807	sense overlapping	NM_144819	GAGCTGAAGGTGAAGAGCCACAAACTGAGCATGCTGTCAGGTCACCTGGATGTCAGCATG
ASCRP4002987	Spred2	0.0156663	0.106481	1.84511	up	mmu_circRNA_005654	mm9_circ_005654	circBase	chr11	+	19998119	20008477	exonic	NM_033523	ATGACGTTTTCACGTGACAGCTATATTGTGCGTGTCAAGGCTGTGGTTATGACCAGAGAT
ASCRP4003996	Tulp4	0.015711	0.106572	2.0217	up	mmu_circRNA_30201	17_6207057_6176829_-30228|20.56|12|19	25714049	chr17	+	6176828	6207057	exonic	NM_054040	CACATTTTCACTCTGGATACACTTGTACAGGTTGTGCTGGTGAGATGGAATGAGCCATAC
ASCRP4012446	Tia1	0.0158044	0.107099	4.41251	up	mmu_circRNA_40514	6_86375739_86368872_-6867|19.69|7|8	25714049	chr6	+	86418877	86425745	exonic	NM_011585	TCGAGTCTTCCCAGATAAAGGATACTCATTTGTTCGGAAGTGAAAGTGAATTGGGCAACA
ASCRP4008335	Adap1	0.0158785	0.107343	2.10883	up	mmu_circRNA_39571	5_139756771_139755463_-1308|20.50|3|3	25714049	chr5	-	139279508	139280817	exonic	NM_172723	GAAGGACAACAGCACCCGCAACATCTTTATCTACCATGAAGACGGCAAGGCTACCGTGAG
ASCRP4012260	Cadm1	0.0160102	0.107643	2.64309	up	mmu_circRNA_44107	9_47656381_47596054_-60327|21.32|9|14	25714049	chr9	+	47787970	47848298	exonic	NM_018770	TCATCATTCTGGGCCGCTATTTTGCCAGACATAAAGGTGATGGACAGAATCTGTTTACTA
ASCRP4000402	Csnk1a1	0.0160402	0.107643	2.86769	up	mmu_circRNA_006689	mm9_circ_006689	circBase	chr18	+	61568263	61580487	exonic	uc008fce.1	AACATGAAAGGTGGTATGGGCAAGAAAAAGACTATAATGTACTAGTCATGGATCTCCTGG
ASCRP4011018	Cpsf6	0.0160927	0.10784	1.52617	up	mmu_circRNA_015241	mm9_circ_015241	circBase	chr10	-	117355934	117360555	exonic	NM_001013391	GTCATCGTTAGAAGGGAAATGGATACTGCAAGAACACCTCTGAGTGAAGCTGAGTTTGAA
ASCRP4012440	Dlgap3	0.0162102	0.10784	1.80279	up	mmu_circRNA_37659	4_126892627_126870319_-22308|20.52|5|7	25714049	chr4	+	127193074	127215383	exonic	NM_198618	TCGAAGAGAATTCCACTCCATTGGCGTTCAGGTGGAAGAGGACAAGAGGAGCCAGTGGTC
ASCRP4010511	Marf1	0.0162169	0.10784	2.90168	up	mmu_circRNA_29289	16_14154124_14151235_-2889|12.05|6|8	25714049	chr16	-	14151141	14154031	exonic	NM_001081154	GGCAACCAGTCTAGGCAAAACTGCTTCGAAATTTGGGTGGAAGAAAGAGAAAAGAAAGAT
ASCRP4011648	Msi2	0.0163135	0.107976	2.30406	up	mmu_circRNA_24057	11_88403649_88227410_-176239|22.50|2|2	25714049	chr11	-	88413907	88590147	exonic	NM_054043	TAATAAAATGATGGTCACAAGAACAAAGAAAATCTTCGTAGGAGGATTGTCTGCAAACAC
ASCRP4002437	Med13l	0.0164995	0.108157	1.60279	up	mmu_circRNA_018423	mm9_circ_018423	circBase	chr5	+	118671012	118680971	exonic	NM_172424	AGTCAACAAAAGTTGTGGAAGAAGGACTCTGGGAAAATGGCCTTTCCTATGAATGTAGGA
ASCRP4011252	Map2	0.0165086	0.108157	2.33912	up	mmu_circRNA_20275	1_66448095_66408777_-39318|20.65|4|5	25714049	chr1	+	66362202	66401521	exonic	NM_008632	GTGGAGGAAGAAAGAAGCCAGAACATACCACCAGCCGTTTGAGAATACAACATAGCAAAC
ASCRP4004762	DOKist4	0.016531	0.108157	2.78967	up	mmu_circRNA_41515	7_68279477_68200143_-79334|13.82|3|4	25714049	chr7	-	61055256	61134591	sense overlapping	uc009hex.1	CATCATGGTCAGAGGAGGAGGAAGCGCCTACAGCAGCAGCAGCAGCAGGAACTGCAGGAG
ASCRP4007784	Tiam1	0.0167097	0.10873	1.6058	up	mmu_circRNA_30006	16_90066817_89956181_-110636|18.97|2|2	25714049	chr16	-	89955935	90066572	exonic	uc007zvw.2	CTTTGGAGATCTTGACCAAGGCTCTTCTGTTTGGCCTGGGGTTGATGGCTACTTCTGGAT
ASCRP4000396	Map2	0.0167646	0.10873	1.70162	up	mmu_circRNA_20278	1_66472102_66445963_-26139|21.25|2|2	25714049	chr1	+	66399388	66425528	exonic	NM_008632	AACATCAAATACCAGCCTAAGGGGGGTCAGAGGAGGTATCTGCAAGGATAGTTCAAGTAG
ASCRP4005947	Tspan13	0.016778	0.10873	2.09137	up	mmu_circRNA_24937	12_36750659_36748388_-2271|20.47|6|9	25714049	chr12	-	36021800	36024072	exonic	NM_025359	CGGAGCTATAACCCAAATGACACCTGTCCAGCTCTGGTCAGCCTGCTGCTCATTGGGATT
ASCRP4013346	Aff4	0.0169762	0.108855	2.15249	up	mmu_circRNA_007206	mm9_circ_007206	circBase	chr11	+	53368659	53375633	exonic	NM_033565	TGTAGATGAAATACTTAAACAACATGAACCGTGAAGACCGGAATGTGCTGCGCATGAAAG
ASCRP4005176	Nudcd3	0.0169881	0.108855	1.61413	up	mmu_circRNA_22883	11_6025564_6013246_-12318|18.14|9|25	25714049	chr11	-	6113242	6125561	exonic	NM_173748	CCACGAGCTGGTCTCTGTGGCCCTTAGCAGTGGCACCATCCGAGTGGCCATGGTGGAAGA
ASCRP4012276	Papola	0.0170511	0.108855	1.6499	up	mmu_circRNA_25800	12_107075259_107037861_-37398|15.90|2|2	25714049	chr12	+	105799650	105837049	exonic	ENSMUST00000021535	TCATGAGCACTTGATCAGAAGTCCAGTCCAGTTACAACGCAGGGATCACAACAAACGCAG
ASCRP4002436	Sh3gl3	0.0170886	0.108886	2.67433	up	mmu_circRNA_41783	7_89424795_89408642_-16153|19.87|6|7	25714049	chr7	+	82260131	82276285	exonic	ENSMUST00000032874	AGTCAAAGGAGTTGGCCGAAAGGAGCATGTTTAATTTTTTAGAAAATGATCTGTTTAGTG
ASCRP4005868	Malat1	0.0170892	0.108886	1.78762	up	mmu_circRNA_008347	mm9_circ_008347	circBase	chr19	+	5796703	5796811	antisense	NR_002847	CGATACAATACTGCTTGCTTGATTCTTGCCACACAGGAAGGCTCCGCTGTGTTACGGTAG
ASCRP4009846	Rnf169	0.0171897	0.109096	1.79327	up	mmu_circRNA_41987	7_107104050_107091469_-12581|18.96|8|11	25714049	chr7	-	99942958	99955540	exonic	NM_175388	GCAGTGGTGCTGAAAACAAGTCTGGAGCAGAGTTTATATTCAGAACGCCAATCAAGTTAA
ASCRP4013447	Tcf25	0.0172288	0.109164	1.82047	up	mmu_circRNA_005749	mm9_circ_005749	circBase	chr8	+	123382526	123383443	exonic	NM_025804	TGTGGAGCACAGTCTAATGCAAGTGGCAAACTCCGAAAGAAGAAAAAGAAGCAGAAAAAT
ASCRP4001808	Arpp21	0.0173487	0.109517	4.67742	up	mmu_circRNA_018301	mm9_circ_018301	circBase	chr9	-	112157689	112185769	exonic	NM_033264	AGACAATCAGGGTCTAAAAACTCTTTTTAATTTGGATCTGGGAGAATGTCTGAGCAAGGA
ASCRP4000915	Hecw1	0.017426	0.109545	1.89071	up	mmu_circRNA_26067	13_14404057_14329158_-74899|16.72|3|4	25714049	chr13	-	14236890	14311790	exonic	NM_001081348	AATGACTGGAGGAATAACACAGAGTACCGGGGAGGTGAATGTCCTATACTCCATAATTCC
ASCRP4008201	Fyn	0.017426	0.109545	1.66679	up	mmu_circRNA_21839	10_39253768_39231545_-22223|18.62|4|4	25714049	chr10	+	39511738	39533962	exonic	NM_008054	GAAGACAATGAATACACAGCAAGACAAGGAGCTTGGATAATGGGCTGTGTGCAATGTAAG
ASCRP4010338	Camta1	0.0174885	0.109545	1.64157	up	mmu_circRNA_37975	4_150960591_150827393_-133198|21.34|2|2	25714049	chr4	-	151453283	151586482	exonic	NM_001081557	GGACCACATGAAGCTCAAAGTCCAGGGAGTTGAGGAAATTGCGGCTTATTTAATAACATT
ASCRP4014074	Lnpep	0.0176553	0.109927	2.79368	up	mmu_circRNA_30279	17_17716336_17666665_-49671|10.79|2|2	25714049	chr17	-	17529700	17579372	sense overlapping	NM_172827	TTTCGCAAAGATCGGCTTCAGCTTCCAAGGAATATGATCGAAAACAGCATGTTTGAAGAA
ASCRP4014032	Homer1	0.017707	0.109954	3.02782	up	mmu_circRNA_26702	13_94127602_94111711_-15891|15.67|2|2	25714049	chr13	+	93341755	93357647	intronic	ENSMUST00000109497	TTTATAATTATGGGAGCAACCTATCTTCAGCACTCGAGCTCATGTCTTCCAGATTGACCC
ASCRP4009687	Ube2g1	0.0177386	0.109954	2.3082	up	mmu_circRNA_23649	11_72486559_72476573_-9986|19.93|7|9	25714049	chr11	+	72663070	72673057	exonic	NM_025985	GATTTGGCACCCAAATGAACTCAACAAAAATCCAGTGGAAGGCTTTTCAGCAGGTTTAAT
ASCRP4010398	Actr2	0.0179756	0.110541	5.56217	up	mmu_circRNA_22928	11_19980801_19980026_-775|19.81|4|5	25714049	chr11	-	20080022	20080798	exonic	NM_146243	GGAGCAGAAGCTGGCCTTAGAGACCACAGTGTTAGTTGAGTCATATACAGTTTACTGACT
ASCRP4013614	Atp2a2	0.0180096	0.110541	2.86121	up	mmu_circRNA_39310	5_122941794_122916837_-24957|21.91|2|2	25714049	chr5	-	122466827	122491785	exonic	NM_009722	TTATAATGAGGTTTTGGCTTGGTTCGAGGAAGGGGAAGAAACGATTACAGCCTTTGTAGA
ASCRP4000194	Anks1b	0.0180455	0.110541	1.90575	up	mmu_circRNA_010003	mm9_circ_010003	circBase	chr10	+	90914695	90923602	exonic	uc033frx.1	AAAGATGCGGTCGTCTGTCTGTGAAATCTGGACCAATCAGAACGCTGGATTTCCTTTCTC
ASCRP4005342	Foxp1	0.0180877	0.110635	3.25056	up	mmu_circRNA_40606	6_99210413_98953194_-257219|19.38|2|2	25714049	chr6	-	99003199	99260419	exonic	NM_053202	CCCAAAAGGGAAAGGGTGAGACGTGACCTTTGGAGGTGACTATAACTGAAGATTGAATTA
ASCRP4000563	Strip2	0.0180934	0.110635	1.8902	up	mmu_circRNA_39992	6_29888559_29887581_-978|20.65|2|2	25714049	chr6	+	29937580	29938559	exonic	NM_177204	AAGACAGACTCTATCAATATCCTGGCAGATGTCCTGCCTGAAGAGATGCCGGAGAAGAGG
ASCRP4003480	Dgkh	0.018269	0.11108	1.86946	up	mmu_circRNA_27845	14_79019681_79012662_-7019|14.72|2|2	25714049	chr14	-	78612854	78619874	exonic	NR_104044	CAAAGTCGTCTCTACTTCCTGAACCTGTGGCAGCAACTGAAGAATTTTACGTGCACACTG
ASCRP4010789	Pak1	0.0183555	0.111256	2.02915	up	mmu_circRNA_41946	7_105037530_105020085_-17445|16.22|10|16	25714049	chr7	+	97871574	97889020	exonic	NM_011035	GGTGATCCTAAGAAGAAGTACACACGGTTCGAGAAGATTGGACAAGGATAAGTCAGCTGA
ASCRP4010358	Rab12	0.0183579	0.111256	1.53058	up	mmu_circRNA_30799	17_66855433_66847359_-8074|21.27|6|8	25714049	chr17	-	66498018	66506093	exonic	NM_024448	GGACTGTGAGACAGACAGAGAAATCTCAAGGCAGCAAGGAGAAAAGGTGTTGACTTTAAA
ASCRP4010699	Mapk9	0.0184336	0.111378	1.79055	up	mmu_circRNA_23282	11_49686401_49677046_-9355|16.27|5|5	25714049	chr11	+	49863543	49872899	exonic	NM_016961	GGGCTACAAAGAGAATGTGCTGCTTTTGATACAGTTCTTGGGATAAATGTGGCTGTCAAG
ASCRP4010634	Tnik	0.0185283	0.111649	2.09394	up	mmu_circRNA_35192	3_28469855_28438336_-31519|17.43|3|6	25714049	chr3	+	28539413	28570933	exonic	NM_026910	GGGAACCCAGGGCCTGAGTCACCTGCACCAGCACAAAGTGATTCATCGAGATATCAAAGG
ASCRP4001647	Nus1	0.0185641	0.111649	2.00851	up	mmu_circRNA_21997	10_52156545_52148999_-7546|12.42|8|13	25714049	chr10	+	52429192	52436739	sense overlapping	NM_030250	ACTTCAGGCTTTTGGAGAAAAAGGACCCAAGTGACACTGATGTTTACAAAGTATTTTCAA
ASCRP4002797	Agap1	0.0187921	0.112107	1.91579	up	mmu_circRNA_20522	1_91663039_91622536_-40503|20.22|3|4	25714049	chr1	+	89725960	89766464	exonic	NM_178119	ATCAGCAGTGGGCATGCTGCTGAAGCGAAGTGGCAAGTCACTGAACAAAGAGTGGAAAAA
ASCRP4004606	Sesn3	0.0188072	0.112107	1.86478	up	mmu_circRNA_43779	9_14127151_14110643_-16508|17.60|2|3	25714049	chr9	+	14306198	14322707	exonic	NM_030261	CAGTTCACTCACTCAGAGAAGGACAAAAGAATCCGAGTGTCTCAACCCCTGACAAGAGGA
ASCRP4012115	Dnm1	0.0188802	0.112107	1.95589	up	mmu_circRNA_33286	2_32172527_32172418_-109|15.50|2|2	25714049	chr2	-	32316897	32317007	exonic	NM_010065	TCAAGCAAGCATATTTTTGCCCTCTTCAACACAGAGCAGAGGAGAAAGAGAAGAAGTACA
ASCRP4000289	Grid1	0.0189375	0.112107	1.62932	up	mmu_circRNA_016254	mm9_circ_016254	circBase	chr14	+	35309231	35323434	exonic	NM_008166	AAATCCTTGGCACAACCTATAGTGAGACTTTTGGCAAAGACATGCGCAAGGAAATCAGTG
ASCRP4005967	Zfp609	0.018974	0.112107	1.65059	up	mmu_circRNA_004501	mm9_circ_004501	circBase	chr9	-	65794621	65795495	exonic	NM_172536	CGGCCACTAAAGAAAGTCAAGTCTGAAAAGCAATGATGTTGTCCACTGGACATGTTCTGA
ASCRP4009780	Tfdp2	0.0190864	0.112107	2.72912	up	mmu_circRNA_19529		25070500	chr9	+	96202128	96232750	sense overlapping	NM_178667	GCAGAGCTGAGGGGCTTTATAGATCAGAATTTCAGTCCAACGAAAGGTAGGTTTCTGTTA
ASCRP4001881	Rap1b	0.019091	0.112107	1.72108	up	mmu_circRNA_22698	10_117259925_117257518_-2407|13.36|8|8	25714049	chr10	-	117820461	117822869	exonic	NM_024457	AGAGAGCAGATTCTGCGGGTTAAAGACACTGATGATACTGTACAGTTTGTTCAAGGAATT
ASCRP4006326	Gopc	0.0191748	0.112107	1.82764	up	mmu_circRNA_21993	10_52078743_52065855_-12888|14.63|2|2	25714049	chr10	-	52346048	52358937	exonic	NM_053187	CTAGTTGCAAAGACAGCAGTGGCGAGATGAAAATGTTACAAGGCACAGTTGGTGGATCTG
ASCRP4005259	Foxk2	0.0191883	0.112107	2.13308	up	mmu_circRNA_24500	11_121161107_121146736_-14371|20.04|4|4	25714049	chr11	+	121285421	121299793	exonic	NM_001080932	CCAGGTGAACAATGGTGCACTTTCAGGTTTCCGAGCACAAATATCAAGATAACATTCACA
ASCRP4001149	Npas3	0.0195052	0.112328	2.20435	up	mmu_circRNA_25091	12_54455421_54441675_-13746|11.04|1|2	25714049	chr12	+	53340687	53354434	intronic	uc007nnp.1	ACAGATATGACGGAATCTACTGTGAATCTACCTACCAGAAGTTGGTGTCAACTCAGTTCC
ASCRP4003087	Rufy3	0.0195119	0.112328	1.81745	up	mmu_circRNA_38914	5_89068103_89056246_-11857|17.64|5|5	25714049	chr5	+	88627220	88639078	exonic	NM_027530	ATGGCTGCCACCATTAAACAGCTGGAGCAAAGGTTGGAGTTATAGATTTTTCGATGTATC
ASCRP4004203	Zeb2	0.0195509	0.112328	3.40775	up	mmu_circRNA_33496	2_44878624_44872917_-5707|20.44|7|11	25714049	chr2	-	45017396	45023104	exonic	NM_015753	CAGAAGCCACGATCCAGACCACAATTAACAATGGTACAGTGGTGAACTATGACAACGTAG
ASCRP4001665	Slc30a9	0.0196754	0.112328	1.89366	up	mmu_circRNA_38718	5_67725907_67706917_-18990|18.02|11|19	25714049	chr5	+	67315677	67334668	exonic	NM_178651	ACTTGTAACCAGGATGGAAGAATGTAATGACATTTGAAAGCTTTACATATGTGGTTCCCG
ASCRP4009688	Robo2	0.019728	0.112328	1.61922	up	mmu_circRNA_29927	16_73971465_73933832_-37633|18.50|4|7	25714049	chr16	-	73933586	73971220	exonic	NM_175549	GATTTGGTTATTCGCTACCTGATCAGAACAAGGGGAACAACGCCAATCGGTGAGCAATAG
ASCRP4003259	Magi1	0.0198382	0.112394	1.85295	up	mmu_circRNA_40577	6_93742547_93695428_-47119|19.06|2|3	25714049	chr6	-	93745433	93792553	exonic	NM_010367	ATTGAATGTCCCAAGGGAAGTGAGGTCACACTGTTGGTGCAGCGAGGAGGAAACTATTAT
ASCRP4007895	Ppp2r2b	0.0198469	0.112394	1.64123	up	mmu_circRNA_31692	18_42897720_42822764_-74956|18.95|2|2	25714049	chr18	-	42663109	42738066	exonic	NM_028392	GAAAATCGCCCCATTGAGACATACCAGAGTAAAAACCAGGTTCATCGTAGGGGTGAATAC
ASCRP4002304	Exoc3	0.0199387	0.11254	1.6316	up	mmu_circRNA_26543	13_74330737_74326609_-4128|14.38|7|7	25714049	chr13	-	74189160	74193289	exonic	NM_177333	AGGATGGTTACTATCAGACTACACTTCCTGCCATTGTATTCCAGTGCCTGAGATTGTGAG
ASCRP4013318	Bin1	0.0201372	0.1131	1.58042	up	mmu_circRNA_31510	18_32592079_32579497_-12582|17.71|1|2	25714049	chr18	+	32419842	32432425	exonic	NM_009668	TGGTGTTGGTGATTCCTTTCCAGAACCCAGAGGAGCAGGCAGAAGAGGAGCTCATCAAAG
ASCRP4005043	Homer1	0.0203618	0.113512	2.60363	up	mmu_circRNA_010239	mm9_circ_010239	circBase	chr13	+	93341755	93356079	exonic	NM_147176	CATTTCCACATAGGGAGCAACCTATCTTCAGCACTCGAGCTCATGTCTTCCAGATTGACC
ASCRP4006465	Myo5a	0.0204744	0.113761	1.55041	up	mmu_circRNA_011066	mm9_circ_011066	circBase	chr9	+	75116185	75123055	exonic	NM_010864	CTCACATCTTCGCAGTAGCTGAAGAGGCTTACAAGCAAATGGCAAGTTTGCCAGGGTTTG
ASCRP4013463	Atp2a2	0.0204806	0.113761	2.58395	up	mmu_circRNA_39312	5_122950822_122941690_-9132|21.46|3|6	25714049	chr5	-	122491680	122500813	exonic	NM_009722	TGTGTGGCAGGAAAAACCTTGCTGGAACTTGTGATTGAGCAGTTTGAAGACTTACTAGTT
ASCRP4010544	Reep1	0.020541	0.113853	1.67199	up	mmu_circRNA_40391	6_71745318_71706358_-38960|20.41|3|3	25714049	chr6	+	71756363	71795324	exonic	NM_178608	GGCAGCTCGGGCTTATATTTGGCACCCTTTATCCTGCATATTATTCATACAAGGCTGTGA
ASCRP4008117	Adam23	0.0207945	0.113976	2.18046	up	mmu_circRNA_20258	1_63594391_63576809_-17582|18.12|1|2	25714049	chr1	+	63530234	63547817	exonic	NM_011780	GAACCTTCGAGCAGGAAGCCAATGGCATGTTTGAGGATGACACCTTTGTGTATATGATAG
ASCRP4011233	Ccdc148	0.0208127	0.113976	1.66409	up	mmu_circRNA_33613	2_58856475_58786780_-69695|18.33|3|3	25714049	chr2	-	58934368	59004064	exonic	NM_001001178	GTGGAAAAAGAAGGAATTGCTACGAAGGGAGGAGACAGAGATTAAGATGTAAATTGGAGT
ASCRP4004357	Ntrk3	0.0209861	0.113976	1.63791	up	mmu_circRNA_41725	7_85405300_85374373_-30927|15.68|4|5	25714049	chr7	-	78229486	78260414	intronic	uc029wmd.1	CAGCAGCTTCCACAATGTTCAGCACATCAAGAGGAGAGACATCGTGTTGAAGAGAGAATT
ASCRP4011861	Adrbk2	0.0210073	0.113976	1.65368	up	mmu_circRNA_012460	mm9_circ_012460	circBase	chr5	-	112953825	112961648	exonic	NM_177078	TAGCACTGGGCCATACATAGAAGAAATCTGTGAAAGCCTTCGTGGGGATATTTTCCAAAA
ASCRP4005146	Tulp4	0.021012	0.113976	3.21053	up	mmu_circRNA_19175		25070500	chr17	+	6137208	6139156	intronic	ENSMUST00000142030	CCACAACAGTGAGAGAGTTGTAAGAGTCCATCCAGGACCTTCCAGTCATGAATAATCTGA
ASCRP4012760	Dgkb	0.0210516	0.113976	1.8211	up	mmu_circRNA_24969	12_39165321_39056580_-108741|22.60|3|4	25714049	chr12	+	38329992	38438734	exonic	NM_178681	TGAAGTTTGCAAGTCAAGGATGCCTCCATTGCACACAGATTCCACATCATGAGAGAAAAG
ASCRP4011469	Coro1c	0.0210663	0.113976	1.84449	up	mmu_circRNA_39194	5_114302309_114299538_-2771|17.88|2|2	25714049	chr5	-	113849528	113852300	exonic	NM_011779	GTTGGCGCTCTGGAACCCAGTTTGGCAGATCCCGGAAAATGGACTCACCCTTTCCCTGAC
ASCRP4008755	Git2	0.0210756	0.113976	1.536	up	mmu_circRNA_39201	5_115219759_115214356_-5403|16.79|3|7	25714049	chr5	-	114764346	114769750	exonic	NM_019834	GACTATGCAAGATCCTTCCTGGGCGTCAGTAAATAGGGGAACTTTCATATGTGACGAATG
ASCRP4002657	Aebp2	0.0211245	0.113976	2.15575	up	mmu_circRNA_41015	6_140592593_140582210_-10383|19.52|3|3	25714049	chr6	+	140633688	140644072	exonic	NM_009637	ATAGAAAGTCTAGGGAAGGGACACAGTGTTGTTTTCCACAGTACTCATAAGCAGTACGCT
ASCRP4007067	Epb4.1l3	0.0211628	0.113976	1.62405	up	mmu_circRNA_009155	mm9_circ_009155	circBase	chr17	+	69207858	69210383	exonic	NM_013813	CTGCGATGTGGACAACAATCAACCATGACGACCGAATCAGGATCAGACTCAGAATCGAAG
ASCRP4001843	Atg4c	0.0211696	0.113976	3.1285	up	mmu_circRNA_37226	4_98891241_98879268_-11973|21.17|7|11	25714049	chr4	+	99212576	99224550	exonic	NM_175029	AGACTCGGTGGAGAAAGGACCAATACCGACTATCTGGAGTTTGTGAAGTATATTGGATTT
ASCRP4006194	Ncald	0.0214759	0.113976	2.53587	up	mmu_circRNA_28455	15_37327208_37326812_-396|23.13|3|3	25714049	chr15	-	37397056	37397453	exonic	NM_134094	CTACATCAGCAAGGCAGAAATGCTGGAGATTGTACAGTTGAATTCTTGTTGCCAGAATGG
ASCRP4005293	Qrich1	0.0215338	0.113976	2.29518	up	mmu_circRNA_45097	9_108459379_108444019_-15360|17.17|2|2	25714049	chr9	+	108541687	108557048	exonic	NM_175143	CCATCAAGCTCTACGATTTCTACCTCTTTAAATGGCACAGACTGTTCAGGTTGCTGAAGT
ASCRP4008765	Shc3	0.0215758	0.113976	2.28569	up	mmu_circRNA_26324	13_51611964_51575468_-36496|17.17|2|2	25714049	chr13	-	51480098	51516595	exonic	NM_009167	GACTCCAAACAGTACTTGGGCTGCATCGAAGTTCTGCGCTCAATGAGGTCTCTTGACTTC
ASCRP4009019	Tnpo2	0.0216473	0.113991	2.49823	up	mmu_circRNA_43213	8_87578320_87575598_-2722|20.47|1|2	25714049	chr8	+	85051698	85054421	exonic	NM_145390	GAGATCATTAACAGGCCCAACACACCCAAGACGCTGCTGGAAAACACAGTGCCTATCATC
ASCRP4014086	Naa40	0.0216489	0.113991	1.68195	up	mmu_circRNA_32214	19_7304596_7304438_-158|14.03|3|3	25714049	chr19	-	7229947	7230106	exonic	NM_027643	TTTCTCACTTCCGGTTTGATGTGGAGTGCGGGGATGAAGTCCTGTACTGGTATGAGCAAA
ASCRP4004539	Fam49b	0.0217056	0.114039	1.55376	up	mmu_circRNA_28643	15_63802523_63781561_-20962|19.39|3|5	25714049	chr15	-	63950005	63970968	exonic	NM_144846	CAGTCATACAGAGGAGCTGGCCACGAAATACGAGAGATAGAAGGACAAGGACAAAATCAC
ASCRP4012958	Atp2c1	0.0217847	0.11434	2.12638	up	mmu_circRNA_45017	9_105372477_105333825_-38652|22.32|3|6	25714049	chr9	-	105431494	105470147	exonic	NM_175025	TGCAGCACCTTTCACAGATAGTGCCAAAGGTTGCACGATTTCAAAAGATCCCTAATGTTG
ASCRP4013378	Cntn1	0.0218917	0.11434	2.58247	up	mmu_circRNA_28977	15_92140489_92064856_-75633|16.64|2|2	25714049	chr15	+	92234424	92310058	exonic	NM_007727	TGTCCATTGGAAGCATGTGTTAGAGAAAATTGTGGAAAGCTATCAGATCTCGACCCCTTT
ASCRP4002060	Grm5	0.0219137	0.11434	2.99818	up	mmu_circRNA_41814	7_94952574_94744626_-207948|22.25|6|8	25714049	chr7	+	87596115	87804064	exonic	NM_001081414	AGCAGGGGAATTTCTACTTCTGGGCAGGTGATTTTACCCAAATTCTTGGTTTAGAAAAAA
ASCRP4008383	Tnik	0.0219251	0.11434	2.56017	up	mmu_circRNA_001219	mm9_circ_001219	circBase	chr3	+	28532887	28542098	exonic	NM_026910	GAAGTCATTGCCTGTGATGAGAACCCGGATGCCACATATGATTTCAAGTTGGTTATGGAG
ASCRP4011962	Nell2	0.0220457	0.114504	1.87577	up	mmu_circRNA_004152	mm9_circ_004152	circBase	chr15	-	95346761	95385156	exonic	NM_001289653	TATCTGCAAAACTGGGTACATCAGGATCGACGATTACTCATGTACAGCAACCTGCCAGTT
ASCRP4009672	Mboat2	0.0221713	0.114619	2.08758	up	mmu_circRNA_018655	mm9_circ_018655	circBase	chr12	+	24878190	24882794	exonic	NM_026037	GATTTCCTACTGCATCATGATCATAGCAGGAGTGGAGAGCATGCAGCAGTCAACTTTGTA
ASCRP4003149	Dlg1	0.022264	0.114718	1.65751	up	mmu_circRNA_29512	16_31856577_31793590_-62987|12.98|4|7	25714049	chr16	+	31793503	31856491	exonic	NM_007862	ATGTTTTATCTTATGAGCCAGTGAATCAACAAGAAGGTCTTGGGTTCAGCATTGCTGGAG
ASCRP4012229	Spryd7	0.0222767	0.114718	2.47731	up	mmu_circRNA_27669	14_62168697_62158974_-9723|18.18|2|2	25714049	chr14	-	61540136	61549860	exonic	NM_025697	TCAGGTATCCGAGGGACAGTGTATCCAGTTGTATATGGAACAGATGTTGTCATCGTGAAA
ASCRP4001981	Ttbk2	0.0223082	0.114718	2.88084	up	mmu_circRNA_34361	2_120611855_120581566_-30289|11.32|2|2	25714049	chr2	-	120755829	120786119	exonic	NM_080788	AGATGGATATCAACAAGAACAAGATAAAGCTGGGAATTTGCAAAGGACGGAATCTGGCAG
ASCRP4001239	Rad23b	0.0223795	0.11473	1.72132	up	mmu_circRNA_36814	4_55398473_55379649_-18824|20.23|2|3	25714049	chr4	+	55366776	55385601	exonic	NM_009011	ACATTCAAGTAACACCTCAGGAGAAAGAAGCTATAGAACGGGTAAAGGCATTGAAAGAGA
ASCRP4001635	Stxbp1	0.0223818	0.11473	3.9646	up	mmu_circRNA_33288	2_32663582_32658274_-5308|18.45|14|25	25714049	chr2	-	32802753	32808062	exonic	NM_009295	ACTTACGACAAAATCCGTATCATCCTTCTCTACATCTTCCTGAAGAACGGGAAGTCACCC
ASCRP4012559	Calm1	0.0225202	0.11473	2.84449	up	mmu_circRNA_011946	mm9_circ_011946	circBase	chr12	-	100206904	100206976	antisense	NM_009790	TCTCTGCACATCAATCATCCTGAGGACTGTCCTACTTCTGGGGCTGTGTCTCAGAGTTTA
ASCRP4014045	Fyn	0.0225461	0.11473	1.59199	up	mmu_circRNA_21837	10_39235475_39114811_-120664|19.24|1|2	25714049	chr10	+	39395004	39515669	exonic	NM_008054	TTTCAAATATTGAACAGCTCTGTTTGAAAGGAACAGGATGCTGATCTAATCGTGGCAAAA
ASCRP4012134	Myt1l	0.0227352	0.114974	2.63525	up	mmu_circRNA_24846	12_30580179_30511731_-68448|20.91|3|5	25714049	chr12	+	29826865	29895314	exonic	NM_008666	TCACACACCGCAGAAGACCATCAAATGAGTTGTACTCGAATAATGCAGGACACAGACAAG
ASCRP4000948	Tomm34	0.0227761	0.114974	2.08561	up	mmu_circRNA_34936	2_163890780_163880437_-10343|16.93|1|2	25714049	chr2	-	164054700	164065044	exonic	NM_025996	AATGTAAAGGCGTTTTACAGACGGGCTCAAGCCTACAAGGCACTCAAGCGCGCTGGCCTT
ASCRP4000245	Mib1	0.0228069	0.114974	1.85843	up	mmu_circRNA_31297	18_10763320_10749321_-13999|12.72|5|5	25714049	chr18	+	10749322	10763322	exonic	NM_144860	AAAGTGGAAGATTTGCTGAAAAGACCAGATGTGGATTCTGATCTCAAGTGTGTCCAGGAT
ASCRP4012508	Napb	0.0228086	0.114974	1.97511	up	mmu_circRNA_34761	2_148538490_148532682_-5808|16.82|3|3	25714049	chr2	-	148706945	148712754	exonic	NM_019632	TCTATGAGACTGAGCTCGTGGACATTGAGAAGAGGAAACACAAGAATAGAAGAGGCATGT
ASCRP4010040	Abi1	0.0228129	0.114974	1.85899	up	mmu_circRNA_33117	2_22826779_22812538_-14241|13.98|2|2	25714049	chr2	-	22957017	22971259	exonic	NM_007380	GCGGGCCCAGACTGTGGATATTCATAAAGAAAAAGTGGCTCGAAGAGAGATTGGTATTTT
ASCRP4012761	Cd47	0.0229796	0.115437	1.85991	up	mmu_circRNA_29794	16_49898245_49884278_-13967|23.13|4|4	25714049	chr16	+	49884164	49898132	exonic	NM_010581	TGAAGTTTGTCGTTTCGTGGTTTTCTCCAAATGAAAAGATCCTCATTGTTATTTTCCCAA
ASCRP4009384	Mboat2	0.0230401	0.115437	4.29551	up	mmu_circRNA_006045	mm9_circ_006045	circBase	chr12	+	24878190	24934622	exonic	NM_026037	GATCACTAGTTTGGCTTACGAAATTCACGACGGTCAACTTTGTAGTGTGCCAGCTCTTTG
ASCRP4004921	Dynll2	0.0231085	0.115467	5.47275	up	mmu_circRNA_24050	11_87797512_87794797_-2715|11.07|2|2	25714049	chr11	-	87981294	87984010	sense overlapping	NM_026556	CATGGACTGTGTACTCGATTTCATTGTCACGATGTCTGACCGGAAGGCAGTGATCAAGAA
ASCRP4000444	Tcf4	0.023181	0.115619	1.72797	up	mmu_circRNA_011796	mm9_circ_011796	circBase	chr18	+	69633576	69643015	exonic	NM_013685	AACGGAACAGACAGTATAATGGGTCTACGCTCCTTCAGCCAGCACTGCCGACTACAACAG
ASCRP4003401	Vstm2a	0.0232834	0.115841	4.82789	up	mmu_circRNA_22917	11_16163253_16159858_-3395|17.55|2|2	25714049	chr11	+	16259854	16263250	exonic	NM_145967	CAAAATCCCCAAGCAAAGTCCACAATCAGCAAAATTTACCGAGTTGCCGAGAAATGTGAC
ASCRP4002200	Esyt2	0.0233866	0.11602	1.64809	up	mmu_circRNA_015704	mm9_circ_015704	circBase	chr12	+	116317829	116324210	exonic	NM_028731	AGCTTTGTCCATCTTCTTCCTTAGGAAACCAGTTCATTTTCCAGACACTGAAAGAGCAGA
ASCRP4001768	Rufy3	0.0233943	0.11602	2.21753	up	mmu_circRNA_010480	mm9_circ_010480	circBase	chr5	+	88614940	88617436	exonic	NM_027530	AGAAGGAACTTCTCAGATCCCAATTATCTCATGGCTAACGAACGCATGAACCTGATGAAC
ASCRP4011400	Gas7	0.0235032	0.116075	2.04938	up	mmu_circRNA_23569	11_67475668_67466361_-9307|18.80|2|2	25714049	chr11	+	67652858	67662166	exonic	NM_008088	GTTCATCCGGGAAAGAACCTGGGATCCTCATCGCCAGGCAGGAAACAGAGCAAGGAAAAC
ASCRP4002995	Smap2	0.0236595	0.116075	2.37296	up	mmu_circRNA_37537	4_120657933_120654732_-3201|15.87|10|14	25714049	chr4	-	120982126	120985328	exonic	NM_133716	ATGAGAAGAAGAAATATATGGACCGAAGTCTGGACATCAATGTCCTTAGGGGCCGAGATG
ASCRP4005704	Pgbd5	0.0236736	0.116075	2.12292	up	mmu_circRNA_43606	8_126908522_126904084_-4438|17.72|2|2	25714049	chr8	-	124380183	124384622	exonic	NM_171824	CCTGTGGGTCCGCCAGTGCTCTTCAACCGGGTTCATCATCCAGGTCCAACCAGAAAGATG
ASCRP4007094	Srpk1	0.0237171	0.116075	1.62588	up	mmu_circRNA_30402	17_28739798_28735847_-3951|19.42|3|4	25714049	chr17	-	28598901	28602853	exonic	NM_016795	CTGCTGGGTGGTGCTACAGGGCCTGGATTACTTACACACCAAGTGCCGGATCATCCACAC
ASCRP4007145	Casc4	0.0239048	0.116075	1.82605	up	mmu_circRNA_34440	2_121732514_121731666_-848|14.36|2|2	25714049	chr2	+	121905929	121906778	exonic	NM_177054	CTGGAGTAGAAGAGAATGACCTAGCAAAAGTAGACGAGCTTCCTGCTGGAGACTCATAAG
ASCRP4009331	Ndfip1	0.0239679	0.116075	1.827	up	mmu_circRNA_31632	18_38615775_38602571_-13204|15.45|4|5	25714049	chr18	+	38442916	38456121	exonic	NM_022996	GATACTTTGATGGCCAGTACTGGCTCTGGTGGGTGTTCTTGGTTTTAGTTGCAGAATGAA
ASCRP4001823	Opcml	0.0240071	0.116075	1.925	up	mmu_circRNA_43912	9_28620997_28482719_-138278|21.01|8|12	25714049	chr9	+	28675133	28813412	exonic	NM_177906	AGACCAGAACCAACGGTGACATGGAGGCACCTGTCAGTCAAGGGTGTACCATAGATGATC
ASCRP4004711	Fnbp1	0.0240183	0.116075	1.5976	up	mmu_circRNA_33263	2_30960877_30938494_-22383|22.67|3|3	25714049	chr2	-	31082973	31105357	exonic	NM_019406	CATCAACGTGACCAAGGCGGATGTGGAAAAGGATCAGTTTGACAACTTGGAAAAACATAC
ASCRP4010735	Kcnma1	0.0240902	0.116075	2.04593	up	mmu_circRNA_27212	14_24261301_24183023_-78278|13.30|3|4	25714049	chr14	-	23363800	23442079	exonic	NM_010610	GGGTCTTGCAGGCTAATTCCCAAGAATATTAATTAACCCTGGGAACCACCTTAAGATCCA
ASCRP4007708	Slc6a11	0.0241025	0.116075	1.53644	up	mmu_circRNA_40770	6_114084727_114084595_-132|18.92|1|3	25714049	chr6	+	114134600	114134733	sense overlapping	NM_172890	CTTTATTTGAAGGCATTCCTGATTCCTTACGTGGTGTTTTTCATCTGCTGCGGAATCCCC
ASCRP4004434	Kif3c	0.0242646	0.116075	2.0044	up	mmu_circRNA_24520	12_3390554_3387552_-3002|17.39|8|16	25714049	chr12	+	3387551	3390554	exonic	NM_008445	CAGCTGGAGTGCCATGGAAAGCAAGCTACTCATTGGGGGGCGGAACATCATGGATCACAC
ASCRP4003976	Coro1c	0.0243633	0.116075	3.85715	up	mmu_circRNA_39195	5_114332166_114315648_-16518|21.59|4|5	25714049	chr5	-	113865638	113882157	exonic	NM_011779	CACATAATGACCAGGTCATTGCCAGCGGCTCAGAGGACTGCACTGTTATGACACGATGCG
ASCRP4009822	Aff3	0.0243858	0.116075	1.87917	up	mmu_circRNA_19966	1_38593791_38591751_-2040|19.32|17|86	25714049	chr1	-	38534905	38536946	exonic	NM_001290814	GCAGGCAGAGTGTCTATGAACCGGACAGGAATGCGTTACGGAGGAAAGAGCGAGAAAGAA
ASCRP4002109	Sik3	0.0244488	0.116264	1.75038	up	mmu_circRNA_44092	9_45963623_45931300_-32323|20.81|13|17	25714049	chr9	+	46123216	46155540	exonic	NM_027498	AGCCGAAAACTTACTTCTGGACGCCAATCTGAATATCAAAATAGCAGGTTGCTATTAAAA
ASCRP4002064	Zeb2	0.0245604	0.116322	2.27144	up	mmu_circRNA_33495	2_44858224_44849999_-8225|15.41|2|2	25714049	chr2	-	44994478	45002704	exonic	NM_015753	AGCAGTTCCCTTCTGCGACATAAATACGAACACACAGTTAAGAATGCAAATTGCACATCA
ASCRP4013609	Foxp1	0.024574	0.116322	4.11622	up	mmu_circRNA_40607	6_99113023_99025848_-87175|13.78|2|2	25714049	chr6	-	99075853	99163029	exonic	NM_053202	TTAGTGGATTAAAGTCTCCCAAGAGGAATGACAAGCAACCAGCTCTTCAGGTTTTTGAGT
ASCRP4000802	Ubp1	0.0245754	0.116322	1.96451	up	mmu_circRNA_001194	mm9_circ_001194	circBase	chr9	+	113944847	113951684	exonic	NM_013699	AAGTTGGTAAAGTGATGTGTTGGCATTGCCCATTTTCAAGCAAGAAGATTCCAGTCTTTC
ASCRP4004909	Camk2d	0.0246471	0.116322	1.94819	up	mmu_circRNA_36124	3_126519128_126513557_-5571|10.03|2|2	25714049	chr3	+	126810638	126816210	sense overlapping	NM_023813	CATGCCAGAGTGAGTCAACTGAGAGCTCAAACACCACCATTGAGGATGAAGACGTGAAAG
ASCRP4001257	Slain1	0.0246484	0.116322	1.78027	up	mmu_circRNA_27989	14_104087620_104056150_-31470|20.26|3|3	25714049	chr14	+	103656932	103688403	exonic	NM_198014	ACCAAATAGGACCAATGGAGGTTATATGTTGGCTCTTCAAAGACATTCACCTCACCAGAG
ASCRP4000091	Skp1a	0.02501	0.117217	1.87064	up	mmu_circRNA_23332	11_52058623_52050339_-8284|18.86|13|30	25714049	chr11	+	52236836	52245121	exonic	NM_011543	AAAATGACTTTACTGAAGAGGAAGAGGCCCAGATGCCTACGATAAAGTTGCAGAGTTCTG
ASCRP4010874	Limk1	0.0252514	0.117549	2.00774	up	mmu_circRNA_39505	5_135141883_135140055_-1828|16.44|4|7	25714049	chr5	-	134664184	134666013	exonic	NM_010717	GTACATCAAGGGCGGCACCCTGCGGGGCATCATCAAGAACATGGAGGAGCTGCAGTATTG
ASCRP4002740	Ankrd17	0.0253168	0.117549	1.97166	up	mmu_circRNA_38953	5_90733090_90707268_-25822|20.58|7|12	25714049	chr5	-	90278242	90304065	exonic	NM_030886	ATATTGATGCACAGGTGGAGTCTTTCATTTTGGACCAGGATGATTTGGAGAATCCAATGC
ASCRP4009349	Tulp4	0.0253225	0.117549	4.73627	up	mmu_circRNA_30196	17_6139151_6137211_-1940|12.70|4|4	25714049	chr17	+	6137210	6139151	intronic	ENSMUST00000142030	GATAGGAGTACACCACAGAGAATAAACTTCAACCTGCGAGGCCACAACAAGTTGTAAGAG
ASCRP4014225	Arid1b	0.0255107	0.117899	1.79849	up	mmu_circRNA_018649	mm9_circ_018649	circBase	chr17	+	5040579	5053617	sense overlapping	NM_001085355	TTTTTATTTCCTGAGGGCAGCCCGATGGACCCAATGGTGATGAAGAGACCTCAGTTGTAT
ASCRP4008309	Hs2st1	0.0255355	0.117899	2.16763	up	mmu_circRNA_36260	3_144128249_144116916_-11333|19.80|2|2	25714049	chr3	-	144453951	144465285	exonic	NM_011828	GAAGCCAGGCTTCTATCACGGACACATCTCTTACTTGGATTTTGCAAAAAAGGGCAATTG
ASCRP4012449	Klhl2	0.0257563	0.118231	3.33185	up	mmu_circRNA_016108	mm9_circ_016108	circBase	chr8	-	64811679	64834568	exonic	NM_178633	TCGATTACGTTTACACGGCAGAGATTCAGGTCACAGAGGAGAACGTGCAGATGCACAAAG
ASCRP4000470	Slmap	0.0259165	0.118535	1.96816	up	mmu_circRNA_27242	14_27289886_27241907_-47979|15.69|3|3	25714049	chr14	-	26422420	26470400	exonic	NM_032008	AACTCTCCTCAGTAAGGCTGAAAACCAAGCAAAGGATGTACAGAAAGAGTGTCATCCATG
ASCRP4001266	Phactr1	0.0260105	0.118726	1.75599	up	mmu_circRNA_26226	13_43192175_43173024_-19151|20.75|3|3	25714049	chr13	+	43077654	43096806	exonic	NM_001005740	ACCAAGCTCACCAGATCCTGGCGCCCCTGTGAAATTGCCTTGTCTGCCAGTGAAACTGTC
ASCRP4003909	Ccny	0.0260456	0.118807	4.58687	up	mmu_circRNA_31249	18_9412751_9386733_-26018|17.82|3|11	25714049	chr18	-	9386734	9412753	intronic	uc012azd.1	CACAATATTCCTCAGCAAATCTCAGACAGACGGGATGATGCACAGTTCCTGCTATGTAGC
ASCRP4009029	Braf	0.0261335	0.118993	2.47519	up	mmu_circRNA_40197	6_39601763_39589589_-12174|15.42|6|10	25714049	chr6	-	39639589	39651764	exonic	NM_139294	GAGATGATCAAACTTATAGATATTGCTCGGCAGACTGCACAGGGCATGGAGCCCCAAATC
ASCRP4008399	Mapk10	0.0268239	0.119621	4.53336	up	mmu_circRNA_39064	5_103487411_103392486_-94925|19.69|3|3	25714049	chr5	-	102963466	103058392	exonic	NM_009158	GAAGTGGAGGCGGTATTTATGAGCCTCCATTTCTTATACTACTGCAGTGAACCAACCTTG
ASCRP4009673	Mboat2	0.0269006	0.119621	2.17142	up	mmu_circRNA_19062		25070500	chr12	+	24878190	24882796	intronic	uc007new.1	GATTTCCTACTGCATCATGATCATAGCAGGAGTGGAGAGCATGCAGCAGTGTCAACTTTG
ASCRP4006820	Psd3	0.0269758	0.119621	4.27236	up	mmu_circRNA_42989	8_70432788_70314797_-117991|11.95|2|2	25714049	chr8	-	67790897	67908889	exonic	NM_030263	CTCTGTACAACTCAATCAAGAACGAGAAGCTTGAATGGGCAGTTAGGGACCGTTGCTTTG
ASCRP4002207	Kcnab1	0.0270006	0.119644	2.06326	up	mmu_circRNA_35508	3_65162264_65160186_-2078|14.81|8|14	25714049	chr3	+	65356263	65358342	exonic	NM_010597	AGGAAAATATGGAAATGGGGTGCCAGAAAGTTCTAGAGCTTCACTGAAGAAATCGTTCGA
ASCRP4000585	Gabrb2	0.0270528	0.11972	1.89976	up	mmu_circRNA_23246	11_42441975_42440046_-1929|18.08|3|3	25714049	chr11	+	42626543	42628473	sense overlapping	NM_008070	AAGAGAATAGGATGGACCCCCATGAGAACATCTTACTCAGCACGCTTGAGATAAAAAACG
ASCRP4001277	Foxk2	0.0271567	0.119727	1.81807	up	mmu_circRNA_24499	11_121160169_121146736_-13433|19.48|1|2	25714049	chr11	+	121285421	121298855	exonic	NM_001080932	ACCACAGAGAAGTCAGAGGTGCACTTTCAGGTTTCCGAGCACAAATATCAAGATAACATT
ASCRP4010585	Rere	0.0271948	0.119727	1.61468	up	mmu_circRNA_013483	mm9_circ_013483	circBase	chr4	+	150431522	150439468	exonic	NM_001085492	GGCCTGGAGGGACTGTGTGTATATCGAGAGTCGGCGGCCAAACACACCGTATTTCATCTG
ASCRP4009318	Arih1	0.0275161	0.120294	1.76607	up	mmu_circRNA_44310	9_59253662_59242685_-10977|17.94|19|36	25714049	chr9	-	59394877	59405855	exonic	NM_019927	GATAAGTACAGGAATGTCCCAAATGCCATGTCACAATTGAGAAGGATGGCGGTTGTAATC
ASCRP4005992	Cdk17	0.0276295	0.120474	2.26666	up	mmu_circRNA_018892	mm9_circ_018892	circBase	chr10	+	93221586	93239043	exonic	NM_146239	CGGGTTTTCGAAACTCTTCTTATCCAGAGACAGTCAGAAATTGGGTTTGGGAAAATGGAA
ASCRP4007587	Srebf2	0.028111	0.121411	1.56599	up	mmu_circRNA_28861	15_82015863_82003183_-12680|21.26|2|2	25714049	chr15	+	82172752	82185433	exonic	NM_033218	CTTCTTGGCTGTCCTGGTGCAACCTCAGATCATTAAGACAGATTCCCTTGTGTTGACCAC
ASCRP4003534	Rad52	0.0281414	0.121466	1.97513	up	mmu_circRNA_19432		25070500	chr6	+	119920107	119921028	sense overlapping	NM_011236	CAACACCAACCAGCATGTTCTAGGTAGCAGAGAGCAGTACTTCCAGCCCCTCCAAAACAC
ASCRP4009662	Ttc3	0.0283894	0.121766	1.52909	up	mmu_circRNA_015934	mm9_circ_015934	circBase	chr16	+	94403313	94412123	exonic	NM_009441	GATTGTGACTGTCATCCTGAATTTCTGCCACCTCCAAAAATGCACTTAGCGATGGAAAGA
ASCRP4000617	Spred1	0.0284512	0.121801	1.85922	up	mmu_circRNA_34261	2_116997822_116978728_-19094|19.10|22|121	25714049	chr2	+	117152991	117172086	exonic	NM_033524	AAGATCTGAATGCCAGAAGAGTCTACTTGCAAAGCCAAGTCAGCCAGTAATAGTTATGCA
ASCRP4009560	Sbno1	0.0284903	0.121816	1.89669	up	mmu_circRNA_39399	5_124860391_124841931_-18460|16.12|1|2	25714049	chr5	-	124391921	124410382	exonic	NM_001081203	GATGGAGACAAGCAGCAGCCTCCATCCACTACAACGTTTGTGCTGAATCAAATAAATCAA
ASCRP4010038	Rab30	0.028764	0.122389	1.57565	up	mmu_circRNA_41891	7_99978219_99968493_-9726|20.88|3|3	25714049	chr7	+	92819982	92829709	exonic	NM_029494	GCGGGAGATAGAACAGTATGCTAGCAATAAAGTCATCACTGTGTTAGTAGCTGTGTAAAT
ASCRP4004290	Canx	0.0289214	0.122389	1.94123	up	mmu_circRNA_23290	11_50122431_50115260_-7171|20.09|17|68	25714049	chr11	-	50301757	50308929	exonic	NM_007597	CAGAGGATTGGAAAGTGGGAAGTAGATGAGATGAAGGAAACAAAGCTTCCAGGGGATAAA
ASCRP4009925	Arih1	0.0290369	0.122389	2.86214	up	mmu_circRNA_004579	mm9_circ_004579	circBase	chr9	-	59412424	59436915	exonic	NM_019927	GCCAGTTTTGGTACTTTGATGGAAACCTGGAGAAGCTCTTTGCTGAGTGTCATGTAATTA
ASCRP4006904	Camk2a	0.0292305	0.122901	2.21353	up	mmu_circRNA_31794	18_61118310_61117795_-515|17.48|2|2	25714049	chr18	+	60958140	60958656	exonic	NM_177407	CTGAAGAAGTTCAATGCCAGGAGGAAACTGAAGTTCCCATCACCAGAATGGGACACCGTC
ASCRP4008859	Erc2	0.0293269	0.123181	2.05686	up	mmu_circRNA_27321	14_29084911_28893318_-191593|16.10|3|3	25714049	chr14	+	28080131	28271725	exonic	NM_177814	GAGAAAGACCGACTGGTGCATCAGTTAAAGCAGCAGGCACATGAAAGATCAGAATAAGAA
ASCRP4011495	Slc8a1	0.0300939	0.125001	1.9046	up	mmu_circRNA_000947	mm9_circ_000947	circBase	chr17	-	81428181	81445593	exonic	NM_011406	GTTTATCGAAGCCATCACTGTCAGCGCTGCAAAACAATATCAGTCAAGGTAATCGATGAC
ASCRP4010465	Ehmt1	0.030269	0.125001	1.84476	up	mmu_circRNA_33154	2_24733146_24703464_-29682|14.57|16|24	25714049	chr2	-	24847943	24877626	exonic	NM_172545	GGATCACGAACATGCAGCCAGCAAAGACCATAGAGAAGTTCAAGACCATAAGGAACCAAA
ASCRP4001243	Adgrl3	0.0302811	0.125001	3.65533	up	mmu_circRNA_38849	5_81817013_81738896_-78117|22.64|7|13	25714049	chr5	+	81309870	81387988	exonic	NM_198702	ACATTCGGTGTTATCTGCCAGATGCCTATAAGATTATGTCTCAAAGGTGTCTCAAGTGGG
ASCRP4011807	Wrb	0.0302824	0.125001	3.06082	up	mmu_circRNA_30138	16_96375802_96374578_-1224|18.75|3|4	25714049	chr16	+	96152970	96154195	exonic	NM_207301	TACTCGAGTAGCAGTGAAGGCACGGACAGCTCAGTTGGCCAAGATCAAGTGGTTTATAAG
ASCRP4003960	Osbpl8	0.0306144	0.125398	2.45484	up	mmu_circRNA_22628	10_110670746_110641791_-28955|19.98|5|5	25714049	chr10	+	111204734	111233690	exonic	NM_175489	CACAGCCAGGGGTTTCCAGACATATAGGATGGCTAACCATTAATGGAAGGGAAAGCATAA
ASCRP4002378	Myo5a	0.0309991	0.12599	2.1199	up	mmu_circRNA_44637	9_75016888_74991880_-25008|21.06|2|2	25714049	chr9	+	75144072	75169081	exonic	NM_010864	AGGTATCGCAAGGAATTAGTGAATCTTACCAAATGGGAATTTTTCGAATACTTGCTGGCA
ASCRP4000471	Slc1a2	0.0311016	0.126228	1.82333	up	mmu_circRNA_34116	2_102617812_102596064_-21748|20.72|2|2	25714049	chr2	+	102755906	102777655	exonic	NM_001077514	AACTCTGTCGTAATAGATGAGTGCAAGGTACTCCCCTCTGGGTATCGCCTGCTTGATTTG
ASCRP4014021	Gnai1	0.0311805	0.126228	1.74986	up	mmu_circRNA_005257	mm9_circ_005257	circBase	chr5	-	18289523	18291620	exonic	NM_010305	TTTACCTTCAAAGATCTTCATTTTAAGATGATGCTCGCCAACTTTTCGTGCTTGCTGGGG
ASCRP4002264	Zfp148	0.0314365	0.126753	2.67406	up	mmu_circRNA_000155	mm9_circ_000155	circBase	chr16	+	33421320	33434974	exonic	NM_011749	AGGACTGCAGTATGCACTCAATGTCCCTGATAGAAGAGAAGAATCAGTGGTTTGGAAATT
ASCRP4013763	Ndfip2	0.0314468	0.126753	1.86653	up	mmu_circRNA_28002	14_105704053_105686834_-17219|19.70|2|2	25714049	chr14	+	105287616	105304836	exonic	NM_029561	TTCCTGCTATAGAGCTTCACAATGAAGAAGATAACTCAGAATCATCTGCTGTGGAGCAGC
ASCRP4002483	Dlg2	0.0316307	0.127162	1.71189	up	mmu_circRNA_41872	7_99535500_99435001_-100499|16.06|5|7	25714049	chr7	+	92286490	92386990	exonic	NM_011807	AGTGAAGTTCAATGCAAAACCTGGTGTGATTGATTCCAAAGGGATTACGCTCGATTTGAG
ASCRP4008310	Sdf4	0.0317248	0.127162	2.50239	up	mmu_circRNA_38012	4_155374892_155373507_-1385|15.32|3|3	25714049	chr4	+	155999397	156000783	exonic	NM_011341	GAAGCCATCAAGAACCATGAGGAGCTCAAAGTGGATGAGGAGAGGTAGACGTGAACACTG
ASCRP4012905	Nsg1	0.0317715	0.127162	2.64114	up	mmu_circRNA_38529	5_38546963_38535948_-11015|17.40|3|4	25714049	chr5	-	38144708	38155724	exonic	NM_010942	TGATGGGTTTGTCTTGAAGGTCGTGGTGAAAACTAAGACTGAATATGAACCTGATCGCAA
ASCRP4004550	Fam117b	0.0319671	0.12726	2.10717	up	mmu_circRNA_20174	1_60015279_60005897_-9382|19.00|11|17	25714049	chr1	+	59949052	59958435	exonic	NM_001037725	CAGTCTCCATTCCATGGCAACCATGCAGCTATTAACCAGAGCCAGGTGACAAAACACACC
ASCRP4007756	Ubxn7	0.0321858	0.12726	2.12436	up	mmu_circRNA_29539	16_32369513_32367430_-2083|20.78|9|13	25714049	chr16	+	32367343	32369427	exonic	NM_177633	CTTTGAAACACTCCTAAAAGGAGAAGGCCAGCACGTTCAATATTTGATGGTTTCCGAGAT
ASCRP4008391	Cap2	0.0322266	0.12726	2.70032	up	mmu_circRNA_26285	13_46735491_46710619_-24872|11.96|4|4	25714049	chr13	+	46615249	46640122	exonic	NM_026056	GAAGTGATCAACTCCAAGGACATTCAGATCCAGCGATCTGCGCCACGTGGATTGGGTGAG
ASCRP4010605	Mapk10	0.0322414	0.12726	4.03232	up	mmu_circRNA_39065	5_103467707_103418639_-49068|19.00|2|2	25714049	chr5	-	102989619	103038688	exonic	NM_009158	GGCTACAAGGAGAACGGGATTCGATAAACACGTGGATGTGTCATCTATTGCCAAACATTA
ASCRP4008224	Gria2	0.0322627	0.12726	2.08451	up	mmu_circRNA_35640	3_80545120_80525954_-19166|14.39|17|66	25714049	chr3	-	80722031	80741198	exonic	NM_013540	GAAGAGAAAGAATACCCTGGAGCACACACAGCGACAATTAAGTCTGCTCCCAGTTTTCAA
ASCRP4009820	Aff3	0.0323421	0.127353	2.10974	up	mmu_circRNA_18933		25070500	chr1	-	38534905	38536948	sense overlapping	NM_001290814	GCAGGCAGAGAGTGTCTATGAACCGGACAGGAATGCGTTACGGAGGAAAGAGCGAGAAAG
ASCRP4013051	Dnaja2	0.032525	0.12773	1.84934	up	mmu_circRNA_43219	8_88077875_88070412_-7463|12.76|4|4	25714049	chr8	-	85546512	85553976	exonic	NM_019794	TGCTACAGGAAAAAGAACATGAGGCATACCGAAAGTTAGCCAAAGAATACCACCCTGATA
ASCRP4011554	Dstn	0.0326679	0.128118	2.05449	up	mmu_circRNA_34706	2_143765764_143764121_-1643|18.38|3|5	25714049	chr2	+	143938384	143940028	exonic	NM_019771	TAAAATGATCTATGCAAGCTCGAAGGATGCCATCAAGAAGAAATTTCCAGGCCTCAGGAG
ASCRP4009468	Kif1b	0.0327089	0.128132	1.54356	up	mmu_circRNA_37928	4_148651032_148619447_-31585|16.07|5|5	25714049	chr4	-	149245337	149276923	exonic	NM_008441	GATCTTCTCCTGGAGCAGCAGAGACTGGTATTATTAACCCAAAGAACCCAAAGGAAGCAC
ASCRP4003591	Cux2	0.0330505	0.128643	2.59656	up	mmu_circRNA_39296	5_122316049_122314656_-1393|19.02|1|2	25714049	chr5	-	121864646	121866040	exonic	NM_007804	CAACCTCAAGACGAACACCGTCATCAACTGGTTCCACAACTACAGGGCAGCGGCTGTTTG
ASCRP4010110	Mgea5	0.0330977	0.128643	1.92919	up	mmu_circRNA_32678	19_45851507_45832395_-19112|15.45|2|2	25714049	chr19	-	45757904	45777017	exonic	NM_023799	GCTCTCAGAGGCTGAGAGCAACTTATGACTCTGATCTCTGCTGCACGAGAATATGAAATA
ASCRP4008196	Tppp	0.0332857	0.129193	1.56736	up	mmu_circRNA_26540	13_74158898_74158587_-311|17.65|4|5	25714049	chr13	+	74021138	74021450	exonic	NM_182839	GAAGAATGTGACCGTCACTGACGTGGACATTGTCTTCAGCAAGATCAACAACATGGCTGA
ASCRP4013116	Gnai1	0.0333216	0.129193	2.7126	up	mmu_circRNA_38144	5_17814643_17795342_-19301|17.68|13|51	25714049	chr5	-	18289523	18308825	exonic	NM_010305	TGGAAACCCACTTTACCTTCAAAGATCTTCATTTTAAGTGCTGGGGAATCTGGAAAGAGT
ASCRP4005282	Calm3	0.0333646	0.129209	2.39802	up	mmu_circRNA_014778	mm9_circ_014778	circBase	chr7	+	16915812	16915906	antisense	NM_007590	CCATAGAAGTGTTTATTGCAGGGCGAGGGCAGAAAGCGATGCCAAGTCACCACGGAGGGG
ASCRP4000127	Stau2	0.033433	0.129209	1.64331	up	mmu_circRNA_005382	mm9_circ_005382	circBase	chr1	-	16463034	16509408	exonic	NM_025303	AAACCACCTAAAAGTAATGTCAATAATAACCCAGTTTTGTGGAGCTGTGAGGGATACGGA
ASCRP4013600	Pcbp2	0.0334573	0.129209	1.60554	up	mmu_circRNA_29112	15_102321234_102303692_-17542|17.01|2|2	25714049	chr15	+	102473260	102490803	exonic	NM_011042	TTAGCCTGGCTCAGTATCTAATCAATGTCAGTTTTTGGCTTTCACTCTTCACCAGTGACC
ASCRP4005615	Gls	0.0336309	0.129513	2.13355	up	mmu_circRNA_20053	1_52276883_52245523_-31360|17.98|6|7	25714049	chr1	-	52188678	52220039	exonic	NM_001081081	CCTCGGAGAGAAGGAGGTGATCAAAGGTAAAATAAAACAGGGTCTGTTACCTAGCTTGGA
ASCRP4009636	Pabpn1	0.0337828	0.12984	1.64104	up	mmu_circRNA_27562	14_55516109_55515958_-151|21.37|17|50	25714049	chr14	+	54897120	54897272	exonic	NM_019402	GATTCTACAGTGGTTTTAACAGCAGGCCCCGGGGTCGAATCTACAGGTGATTCCCAAACG
ASCRP4008324	Celf2	0.0340552	0.130338	1.68162	up	mmu_circRNA_32929	2_6475010_6468088_-6922|15.41|3|3	25714049	chr2	-	6547041	6553964	exonic	NM_001110228	GAAGCTCCCTGCTCTTATTTTAGCTTTCTTAGGGTATGGCGGCTCTGAATGGAGGACTTG
ASCRP4009516	Cmip	0.0341747	0.130503	1.82228	up	mmu_circRNA_43545	8_119973037_119969216_-3821|19.01|2|2	25714049	chr8	+	117445315	117449137	exonic	NM_028941	GATGATGACGGGGAGCTGTTTGCCAGCATGGTCCGACTACGATGACTGGAGACCGTCTCT
ASCRP4013692	Rasal2	0.0343654	0.13082	2.24684	up	mmu_circRNA_000732	mm9_circ_000732	circBase	chr1	-	157286730	157299264	exonic	NM_177644	TTCAGAGGGTCAGTTTCCGGAGTACCCACAGGAGGGCACCACTAAACTAGATGTAAAAGG
ASCRP4000905	Upf2	0.034416	0.130149	1.51111	up	mmu_circRNA_32914	2_5955297_5904038_-51259|13.46|3|3	25714049	chr2	+	5982991	6034251	exonic	NM_001081132	AATGAAAGTGAAGTGAACGAGCCAGAAGAAGAAAACAAGAAGATGAAGAAGCCAGCACTG	31.6667	23	4.74656	4.70913	27	33	35	24	22	23	4.37147	5.01142	4.85681	4.74767	4.7566	4.62311
ASCRP4004776	Dlgap1	0.0344303	0.13082	1.8649	up	mmu_circRNA_011419	mm9_circ_011419	circBase	chr17	+	70593166	70662809	exonic	NM_027712	CATCCAGAGCAGCACCGGTTCCCCAGGATGAATGGTCAGGGTACACACCTCGCGGGAAAG
ASCRP4000325	Pdpk1	0.034725	0.131317	3.06377	up	mmu_circRNA_30302	17_24248084_24230158_-17926|19.49|3|3	25714049	chr17	-	24093190	24111117	exonic	NM_011062	AAATTCTTCCCTAAGGCTAGAGATCTTGTGGAAAAACTCTTGTATGACGCTGTGCCCATT
ASCRP4012465	R3hdm1	0.0347974	0.131317	1.59352	up	mmu_circRNA_18955		25070500	chr1	+	128151741	128153400	sense overlapping	NM_181750	TCGGCAGAGAAGAATGAACATTGTATTGACAACAATATTGATTTGCAGGAGGCCACTGAA
ASCRP4009622	Hnrnpr	0.0349676	0.131372	2.03488	up	mmu_circRNA_37793	4_135892362_135885281_-7081|18.53|2|2	25714049	chr4	+	136329365	136336447	exonic	NM_028871	GATTATGCGTTCGTTCATTTTGAGGACAGGGGAGCTGCTGTTAAGTGTGACAGCTATGAG
ASCRP4011949	Stxbp1	0.0351819	0.131692	1.62533	up	mmu_circRNA_33290	2_32679105_32670399_-8706|18.30|2|3	25714049	chr2	-	32814878	32823585	exonic	NM_009295	TATCCAGCTGTGCGGTATCGGGGAGATCATGCATGATGTGATCAAGAAGGTGAAGAAGAA
ASCRP4008558	Mlec	0.0353162	0.131735	1.60196	up	mmu_circRNA_39208	5_115601003_115600078_-925|18.90|3|3	25714049	chr5	-	115150068	115150994	exonic	NM_175403	GACAATCCCAAAGTCTGTGCACTCTACATCCTGGCTGGGACAGTAGACGCCTCGGACTAT
ASCRP4013179	Abi2	0.0353469	0.131735	1.59399	up	mmu_circRNA_20222	1_60510606_60493900_-16706|13.63|9|14	25714049	chr1	+	60437055	60453762	exonic	NM_198127	TGGAGGTCCTTTTTATAACCAGAATCCAGACAGTTGATATTCATAAAGAGAAGGTTGCAA
ASCRP4011358	Fam81a	0.0357781	0.132479	2.13437	up	mmu_circRNA_44556	9_69958183_69941298_-16885|15.65|3|3	25714049	chr9	-	70093490	70110376	exonic	NM_029784	GTTAATGCCGGTTCTCCAGGAGCAGATCCGTGCCAGGGACAACATCAGCTATGGAACTAA
ASCRP4001255	Prkcb	0.0359684	0.13289	3.23882	up	mmu_circRNA_42268	7_129744344_129660343_-84001|16.52|4|5	25714049	chr7	+	122516828	122600830	exonic	NM_008855	ACCAAAAGCTTAAGAGATGCTAAAAATCTGGTACCTATGGACCCCAATGGCTTGTCAGAT
ASCRP4010993	Itm2b	0.036405	0.133817	1.57554	up	mmu_circRNA_27795	14_73768234_73764349_-3885|22.36|6|6	25714049	chr14	-	73364541	73368427	exonic	NM_008410	GTCACGACAAGGAGACCTACAAACTGCAGCGCCGGGAAACAATTAGAGGACCCGGGTGAC
ASCRP4006785	Gm608	0.0364153	0.133817	1.55447	up	mmu_circRNA_29753	16_44205193_44200727_-4466|20.28|15|41	25714049	chr16	+	44200613	44205080	exonic	NM_001029889	CTCTGAAACAGAGTCCTATCACTCTCACCATGCCAGAAATGACAGAGCATGAGACGCCTA
ASCRP4001662	Atp6v1h	0.0364532	0.133884	1.70584	up	mmu_circRNA_19574	1_5123343_5083444_-39899|11.34|16|39	25714049	chr1	+	5093362	5133262	exonic	NM_133826	ACTTGGTGAGAGTGTCCAGGACCTTAGTGTGCTAAAACATTTATAAATCTGATGACGCAC
ASCRP4011539	Erc2	0.036542	0.134138	2.77752	up	mmu_circRNA_016816	mm9_circ_016816	circBase	chr14	+	28302875	28317314	exonic	uc007suc.1	GTTTTGTTTTGAGGGACCCAGAACAGGATGAAGCTGATGGCAGACAATTACGATGAAGAC
ASCRP4013914	Dgki	0.0366517	0.134416	1.68096	up	mmu_circRNA_006949	mm9_circ_006949	circBase	chr6	-	37000041	37058028	exonic	NM_001081206	TTGCTCAATGAAACTCCCTGAAGGCTTCCAACCGGAAGAAGAAGAGGACAAGTTTTAAAA
ASCRP4014103	Zdhhc21	0.0366769	0.134416	1.57148	up	mmu_circRNA_001955	mm9_circ_001955	circBase	chr4	-	82835445	82854115	exonic	NM_026647	TTTCTTCCACTAAAAAAGCGTAACTTGGTACTCACAGAGAACTGGTATTGAAGGGAGGCC
ASCRP4010750	Pfkm	0.0367747	0.134558	1.56129	up	mmu_circRNA_29047	15_97957354_97955457_-1897|17.13|2|2	25714049	chr15	+	98125025	98126923	exonic	NM_021514	GGTACTAAAAGACCAAAGACGTGACCAAGGCTATGGATGAGAAGAGATTTGATGAAGCCA
ASCRP4000912	Hdgfrp3	0.0369578	0.134866	2.05684	up	mmu_circRNA_002658	mm9_circ_002658	circBase	chr7	-	81893798	81905636	exonic	NM_013886	AATGACACGAGAAACACGACTGCAGACTTGCAGAAAGCCGGTGAAGGGATTGATGAACTC
ASCRP4009674	Adrbk2	0.0370651	0.134923	1.52255	up	mmu_circRNA_39176	5_113390668_113370653_-20015|20.18|7|11	25714049	chr5	-	112941632	112961648	exonic	NM_177078	GATTTCTCCAAAAAGAAGCCTCATGCCAGCGTCCATACATAGAAGAAATCTGTGAAAGCC
ASCRP4010957	Col4a3bp	0.0370912	0.134923	1.85353	up	mmu_circRNA_26785	13_97405841_97382216_-23625|16.28|2|2	25714049	chr13	+	96612260	96635886	exonic	NM_023420	GTATTAACAGGAAGTGGAAAAGAGGAGACGAGTGGAGGAAGCGTACAAGAATGTGATGGA
ASCRP4003714	Ids	0.0371989	0.135071	2.97952	up	mmu_circRNA_45498	X_67614306_67613124_-1182|17.34|2|2	25714049	chrX	-	70359948	70361131	exonic	NM_010498	CAAGCCGCATATCCCCTTCAGATACCCCAAGGTATATCTTCCAATCACAGTGATGATTAT
ASCRP4012181	Tmeff1	0.0374159	0.135161	1.74467	up	mmu_circRNA_008846	mm9_circ_008846	circBase	chr4	+	48636839	48650418	exonic	NM_021436	TCAGAAGGCCTCTTGTAGGTGTGTATGTAATATAGACTGCAGTGGGTACAGCTTTAACCC
ASCRP4002596	Tmeff1	0.0379856	0.136285	2.2307	up	mmu_circRNA_36765	4_48649860_48617453_-32407|19.96|10|15	25714049	chr4	+	48604580	48636988	exonic	NM_021436	ATAAAGCAAGAACAGATCGACATAAGGCATCTCGGCCACTGCACAGAATTAAATCTGAGA
ASCRP4006255	Nell2	0.0381342	0.136467	1.69346	up	mmu_circRNA_014387	mm9_circ_014387	circBase	chr15	-	95374727	95385156	exonic	NM_001289653	CTACTGTGAAGCAACCTGCCAGTTCCAGGGACGGAGCTACTTTGAGGGAGAAAGGAACAC
ASCRP4007928	Nrxn2	0.0381368	0.136467	2.73591	up	mmu_circRNA_005661	mm9_circ_005661	circBase	chr19	+	6454978	6455280	exonic	NM_020253	GAAACCTGCGCCAGGCAAGGAGGAATTTGTGGCAACCTTCAAGGGCAATGAGTTCTTCTG
ASCRP4003719	Psd3	0.0381563	0.136467	2.97847	up	mmu_circRNA_012321	mm9_circ_012321	circBase	chr8	-	67713682	67720953	exonic	NM_027626	CAAGCTGAAAGACCACTATCTGGAGTTCGAGGATGAGTATAAGCCAGAGAAGTCTCTGTC
ASCRP4008487	Gsr	0.0382886	0.136541	1.65284	up	mmu_circRNA_42775	8_34793151_34779625_-13526|23.87|5|6	25714049	chr8	+	33669152	33682679	exonic	NM_010344	GAATGCCGGCGTGGAGGTGTTGAAGTTCACACAGGTGAATGTTGGATGTGTACCCAAAAA
ASCRP4003228	Trub1	0.0383429	0.136541	1.57994	up	mmu_circRNA_32793	19_57547270_57532580_-14690|13.80|2|2	25714049	chr19	+	57458089	57472780	exonic	NM_028115	ATTCTACTGGGAAGGTAACGGAAGAGAAGCCGTATGAAGCTGGAATGCCTTCTCCAGAAT
ASCRP4006190	Tnrc6b	0.0383797	0.136541	1.62706	up	mmu_circRNA_28828	15_80749036_80717389_-31647|14.49|2|2	25714049	chr15	+	80886958	80918606	exonic	NM_144812	CTACAGTGCCTCTGACAACTCCTTTACCAACGTTCATAGCACTTCAGTGCTCACTAAAAG
ASCRP4008233	Dlgap3	0.0384795	0.136541	1.70133	up	mmu_circRNA_37660	4_126892627_126876917_-15710|19.71|4|4	25714049	chr4	+	127199672	127215383	exonic	NM_198618	GAAGAGAATTCCACTCCATTGGCGTTCAGGTGGAAGAGGACAAGAGGTGCCGCAAGATGA
ASCRP4003722	Ccny	0.0384876	0.136541	3.84096	up	mmu_circRNA_31240	18_9353505_9319407_-34098|17.80|3|4	25714049	chr18	-	9319408	9353507	exonic	NM_026484	CAAGCTTGAGCATCCTCCAGGGCAGACATCAAGGAAATACAGCTCTTGCTCCACCATCTT
ASCRP4008960	Kidins220	0.0385397	0.136541	2.10362	up	mmu_circRNA_24813	12_25701917_25694937_-6980|18.52|2|2	25714049	chr12	+	25010071	25017052	exonic	NM_001081378	GAGACTGAAGGTATTCCTGACCAGATGACGCTAAAGACCATCTATGAGAGGTCCTGAAGT
ASCRP4011347	Arhgef12	0.0385551	0.136541	1.52481	up	mmu_circRNA_44036	9_42787556_42783116_-4440|19.42|3|3	25714049	chr9	-	42975032	42979473	exonic	NM_027144	GTTAAAAGTGGAGCACCATGATCTTTCAGTCGCTGGTCTGCAAAGTCCAGCGCTTAGAAG
ASCRP4009660	Wasf1	0.0390118	0.137651	2.16447	up	mmu_circRNA_21866	10_40646424_40640054_-6370|23.18|2|2	25714049	chr10	+	40920247	40926618	exonic	NM_031877	GATTGTCTGTTAGTGTCACACAGCTTGATCCTAAGGAGGAAGAACGTGAGCTGGTTCAGT
ASCRP4001884	Prkcb	0.0394072	0.138322	1.6025	up	mmu_circRNA_42262	7_129601686_129568473_-33213|17.92|13|36	25714049	chr7	+	122424958	122458172	exonic	NM_008855	AGAGAGGTTCTCATTGTTGTTGTCTGCTGCTTTGTTGTACACAAGCGCTGCCATGAGTTC
ASCRP4011009	Tnrc18	0.0395512	0.13848	1.62061	up	mmu_circRNA_39606	5_143521813_143521453_-360|19.51|1|2	25714049	chr5	-	142759710	142760071	exonic	NM_178242	GTCAGTCTTACACTAAAGATTAAGAAAAAAAAGATGGCAAGCGACCAGGAGCAGTTGGCA
ASCRP4009653	Sdf4	0.0396338	0.138627	2.0905	up	mmu_circRNA_38011	4_155374892_155370298_-4594|14.90|2|2	25714049	chr4	+	155996188	156000783	exonic	NM_011341	GATTGCTGAAGCCATCAAGAACCATGAGGAGCTCAAAGTGGATGAGGAGAGAGTCCCATG
ASCRP4011129	Ppm1h	0.0397639	0.138868	1.92038	up	mmu_circRNA_22751	10_122294202_122219239_-74963|20.00|3|3	25714049	chr10	+	122782182	122857146	exonic	NM_176919	GTCTTCCGAATTCACCCCTGAGACTGAGCGCCAGAGACTTCAGTACCTGGGTTATTAATG
ASCRP4005413	Atf2	0.0397852	0.138872	1.53112	up	mmu_circRNA_33881	2_73708742_73688646_-20096|11.89|2|3	25714049	chr2	-	73850588	73870685	exonic	NM_009715	CCCCGAGTCGACTACCAGTGATGAAAAGATACTGGATTTATGACTTAAAACCTTCCCACA
ASCRP4007695	App	0.0403253	0.139443	1.50108	up	mmu_circRNA_29980	16_85103580_85097910_-5670|19.75|3|3	25714049	chr16	-	85097664	85103335	sense overlapping	NM_007471	CTTTAGAGTCCTCTCACAGAGTTTGGGAAAGGTCTACCCTGAACTGCAGATCACAAACGT
ASCRP4005710	Scai	0.0404238	0.139531	1.76054	up	mmu_circRNA_33426	2_38988606_38950223_-38383|23.37|5|7	25714049	chr2	-	39094702	39133086	exonic	NM_178778	CCTGTTCATCGTTGTGGACTCCTCCAATAGTGTTGCCTACAAGGACTGAATTTACTCTTA
ASCRP4000185	Zeb1	0.0405524	0.139611	1.94136	up	mmu_circRNA_31207	18_5761431_5748692_-12739|12.56|3|5	25714049	chr18	+	5748693	5761433	exonic	NM_011546	AAAGAGCACTTACGGATTCACAGTGTGAAAGACAACGAGTGTGACTCAGATGCAGAAAAT
ASCRP4012253	Tcf4	0.0405792	0.139611	2.03902	up	mmu_circRNA_006801	mm9_circ_006801	circBase	chr18	+	69461861	69520026	exonic	NM_013685	TCATACTCATCTTATGGGAGAGAAAACGTTCAGGGTTGCCACCAGATGTAGAAGACAGAA
ASCRP4006801	Arhgef9	0.0406109	0.139611	2.94528	up	mmu_circRNA_45617	X_92296475_92266512_-29963|18.24|4|5	25714049	chrX	-	95071172	95101136	exonic	NM_001033329	CTCTGCAAGAAGGGCTACCTGAAGCAGTGCCGAAAGAGAAGGGACATGTTCAGTGACGAG
ASCRP4013279	Dnm1	0.0407636	0.139802	2.32484	up	mmu_circRNA_006320	mm9_circ_006320	circBase	chr2	-	32312126	32320617	exonic	NM_010065	TGGGGTCCCCAGGTCATTCGAAAGGGGTGGTTGACCATCAACAACATCGGCATCATGAAG
ASCRP4011523	Tulp4	0.0407892	0.139802	3.71426	up	mmu_circRNA_30205	17_6214869_6198672_-16197|21.24|3|3	25714049	chr17	+	6198671	6214869	exonic	NM_054040	GTTTGTCATTATGGACCCTCGGACAGACAGCAAATCAGGTGTTGTTTGGCACAGCAGATG
ASCRP4009855	Smim14	0.0409199	0.140178	1.54758	up	mmu_circRNA_38683	5_65859740_65841542_-18198|14.63|6|11	25714049	chr5	-	65450302	65468501	sense overlapping	NM_133697	GCAGTTTGGATGGTTTAAATAGTTGAGTAAAATTACGCTGGTGACCATGGCTGAAGGAGG
ASCRP4001880	Creb1	0.0410142	0.141201	3.29074	up	mmu_circRNA_013998	mm9_circ_013998	circBase	chr1	+	64550848	64576329	exonic	NM_009952	AGAGAGAGGTCCGTCTAATGAAGAACAGGTAACTAAATGACCATGGAATCTGGAGCAGAC
ASCRP4007108	Ubr3	0.0410621	0.140419	1.95399	up	mmu_circRNA_19246		25070500	chr2	+	69914411	69922935	sense overlapping	NM_177783	CTGGAACACTGGGGCAGATAGACTCTTCAGATGAGGTAGGTTTTGTAGAAGACATCAGAT
ASCRP4002021	Epha7	0.0411239	0.140489	1.52176	up	mmu_circRNA_36575	4_28870528_28744595_-125933|16.01|2|2	25714049	chr4	+	28817444	28943378	exonic	NM_010141	AGCAAGGCTGACCAAGAAGGGGATGAAGAACTCTACTTTCATTTACTATTACTGGACTCG
ASCRP4008536	Faxc	0.0413264	0.140935	1.57814	up	mmu_circRNA_36543	4_21920967_21909533_-11434|15.53|14|89	25714049	chr4	+	21982385	21993820	sense overlapping	NM_175234	GACAAAACAAATATCAGCATGGTGACAAGAAGTACATCATGGGACCCAAGCTTTCCACTC
ASCRP4000714	Stau2	0.0415182	0.141377	1.70751	up	mmu_circRNA_19703	1_16430539_16356160_-74379|19.91|6|6	25714049	chr1	-	16366078	16440458	exonic	NM_025303	AAGGATGGAGTGGTCCAAAGCCTGGGTTTCCTGAACCAACAAATAACAGTAGTATAACTC
ASCRP4011127	Agap1	0.0423337	0.143079	1.70535	up	mmu_circRNA_012296	mm9_circ_012296	circBase	chr1	+	89604597	89634294	exonic	NM_178119	GTCTTCCAGGACGATGCTTTCGTGAACAGCCAGGAATGGACACTCAGCCGATCGGTACCG
ASCRP4002212	Nudc	0.0423546	0.143079	1.61005	up	mmu_circRNA_37766	4_133097131_133091425_-5706|21.38|1|2	25714049	chr4	-	133535509	133541216	exonic	NM_010948	AGGAAAGCAGCTTGTGAACACCTTCTTCAGCTTCCTTCGACGCAAAACAGACTTTTTCAT
ASCRP4011502	Malat1	0.0423743	0.143079	3.12382	up	mmu_circRNA_32201	19_5799683_5798036_-1647|19.44|1|2	25714049	chr19	-	5798035	5799683	sense overlapping	NR_002847	GTTTCCAGAAAGTCAGGGGTCTAATTTGACCATGGCTAAACATCTAGGGTGACTTAATGT
ASCRP4004050	Nfix	0.0424458	0.143179	3.08618	up	mmu_circRNA_43202	8_87251866_87245542_-6324|23.54|5|5	25714049	chr8	-	84721642	84727967	exonic	NM_010906	CACCGGACAGAATCCGGACAATCAGATAGTTCAAACCAGCAAGGAGATGCGGACATCAAA
ASCRP4007063	Sult4a1	0.0427624	0.143728	2.0837	up	mmu_circRNA_28877	15_83922850_83910617_-12233|17.53|3|3	25714049	chr15	-	84080186	84092420	exonic	NM_013873	CTGCCTGTGGGTCGGGGTACAAGCTTGCTGCAAGAGGTGGTCTACTTGGTGAGCCAGGGT
ASCRP4008135	XLOC_002678	0.0427846	0.143728	2.49859	up	mmu_circRNA_22769	10_124814634_124776195_-38439|17.85|6|7	25714049	chr10	-	125339138	125377578	sense overlapping	TCONS_00002509	GAACTCAGAACAGTACACCAGTAGAGCTATCTTGCATGGAGCTGTCAGGTGCTAGTGAAG
ASCRP4004564	Abl2	0.0429085	0.143974	1.85664	up	mmu_circRNA_21080	1_158561560_158555419_-6141|11.07|4|4	25714049	chr1	+	156625287	156631429	exonic	NM_009595	CAGTGATGAAGGAGATCAAGCATCCTAACTTAGTACAACTGCTAGGTGAAAAGCTGCGAG
ASCRP4007241	Pdia5	0.0431695	0.144548	1.89201	up	mmu_circRNA_29625	16_35449549_35422952_-26597|18.38|1|2	25714049	chr16	-	35422865	35449463	exonic	NM_028295	CTGTCCTCGTCATGTTCCACGCCCCATGACTTCAGACGACTCCTGAAGAGAGAAGAGAAG
ASCRP4009180	Ppp3ca	0.0432407	0.144669	1.62518	up	mmu_circRNA_36214	3_136595004_136566067_-28937|18.90|2|3	25714049	chr3	+	136903102	136932040	exonic	NM_008913	GAGGCTATTGAGGCTGATGAAGCTGCAGTGTTGAAGTACGAGAACAATGTGATGAACATC
ASCRP4007731	Sec23a	0.043359	0.14478	2.68952	up	mmu_circRNA_25171	12_60106303_60098123_-8180|11.34|7|7	25714049	chr12	-	58997135	59005316	exonic	NM_009147	CTTTCCATAGCTGTGGGACTGCTTGAGCCAAGTGGATTATCGAGCAAAACTCTGGGCTTG
ASCRP4012486	Dlg1	0.0434964	0.144931	1.68608	up	mmu_circRNA_017645	mm9_circ_017645	circBase	chr16	+	31796865	31812824	exonic	NM_007862	TCTAAGTGGAGAGCTCAGAAAAGGAGATCGCATCATATCGGTGAACAGTGTGTGTTTAGA
ASCRP4007773	Mmp24	0.0436701	0.145156	1.51292	up	mmu_circRNA_34830	2_155625725_155618263_-7462|18.91|2|2	25714049	chr2	+	155792526	155799989	exonic	NM_010808	CTTTGATTCAGATGAACCCTGGACGCTAGGAAATGCCAACCATGATGAACTGGTTAAAAT
ASCRP4004044	Rnf214	0.043816	0.145409	1.53203	up	mmu_circRNA_19513		25070500	chr9	-	45869176	45869546	intronic	uc009pgj.1	CACCCTCAGAGGTAGGTCAACTCCTCCAACACTAGAGACAGTTCGTTCCAAACAAGAGTG
ASCRP4009519	Snx13	0.043828	0.145409	1.5947	up	mmu_circRNA_24929	12_35792228_35770611_-21617|12.12|3|4	25714049	chr12	+	35085938	35107556	exonic	NM_001014973	GATGATGGGGATGGAGTGCTTAGAAGAAATGAAACGCGAAGCCAGGACTATAAAGATTGA
ASCRP4008307	Ube2j1	0.0438741	0.145409	1.66203	up	mmu_circRNA_36605	4_33130961_33123684_-7277|15.01|3|3	25714049	chr4	+	33036708	33043986	exonic	NM_019586	GAAGCCAAAGAACTGGCCAGGCAGATTAGTTTTAAGCCGTTAAGCGATTGATGAAAGAAG
ASCRP4006473	Hif1a	0.0439913	0.145574	2.38666	up	mmu_circRNA_25331	12_75037283_75033261_-4022|17.92|2|2	25714049	chr12	+	73932273	73936296	exonic	NM_010431	CTCACCATGATAGTGCTTCACTGCACGGGCCATATTCATGTCTATGATACCAACAGTAAC
ASCRP4009234	Ntrk2	0.0441367	0.145776	1.80313	up	mmu_circRNA_26419	13_59230827_59227794_-3033|13.37|7|11	25714049	chr13	+	59126432	59129466	sense overlapping	NM_001025074	GAGTCCTTGACAAAGACAGGAGACGCTCTCAATTTGGAGGTCGGTGGCCACACAATGTTG
ASCRP4000673	Atp2a2	0.0444619	0.1463	2.77468	up	mmu_circRNA_19383		25070500	chr5	-	122489235	122491786	sense overlapping	NM_009722	AAGCTAAAGACATAGTTCCTGGTGATATAGTGGAAATTGCTGGTGGTTTTGGCTTGGTTC
ASCRP4010355	Zfp148	0.0444646	0.1463	2.29733	up	mmu_circRNA_19164		25070500	chr16	+	33421320	33434975	sense overlapping	NM_011749	GGACTGCAGTATGCACTCAATGTCCCTGGATAGAAGAGAAGAATCAGTGGTTTGGAAATT
ASCRP4004996	Syt1	0.0446269	0.146324	1.89654	up	mmu_circRNA_22593	10_108339371_108020930_-318441|19.48|3|4	25714049	chr10	-	108583873	108902315	exonic	NM_009306	CATTCTGGAAGCCAAGAACCTGAAGAAGATGGATGTGGGTGGCTTATCTGGAAAAGAAGA
ASCRP4002368	Sema4d	0.0446896	0.146324	2.3991	up	mmu_circRNA_26326	13_51817749_51808048_-9701|19.04|2|4	25714049	chr13	-	51712678	51722380	exonic	NM_013660	AGGGTGTGCAAGGTATATTGGAAGGTCTCTGAAGACAAAAAATCCAAGTGTGCAGAGAAG
ASCRP4011999	Rbfox1	0.044891	0.146455	1.53837	up	mmu_circRNA_29181	16_7363997_7292278_-71719|16.25|2|5	25714049	chr16	+	7292184	7363904	exonic	NM_021477	TATGGTGCAGACATTTATGGATTTGGTTTCGTAACTTTCGAAAATAGTGCGGATGCGGAC
ASCRP4011728	Kalrn	0.0451013	0.146517	1.57971	up	mmu_circRNA_008365	mm9_circ_008365	circBase	chr16	-	33989767	33993030	exonic	NM_177357	TACAGTTAAGGTGCAAGTGGCTCCAGAATTCCTCGTGCCCTTAGTAGATGTGACCTGTTT
ASCRP4011563	Ube2e2	0.0451929	0.146517	1.99003	up	mmu_circRNA_27137	14_19419512_19406690_-12822|19.98|6|9	25714049	chr14	-	18574175	18586998	sense overlapping	NM_144839	TAAACTGTTTGGGGATGGTCACCTTCCGAACGAGAATCTATCACTGTAATATCAACAGCC
ASCRP4011973	Med13l	0.0452399	0.146589	2.05287	up	mmu_circRNA_014604	mm9_circ_014604	circBase	chr5	+	118593332	118671097	exonic	NM_172424	TATGAATGTAGGACGCTGCTCTTCAAAGCAATCCACAATCTGTTAGAAAGGCTGAACTCA
ASCRP4013645	Fam120a	0.0453073	0.146668	1.83978	up	mmu_circRNA_017352	mm9_circ_017352	circBase	chr13	-	48932296	48934078	exonic	NM_001033268	TTATTCAGCAACTAGCAAGCCCATGCCATTTCACCCACCACATTACTTAGGTCCGAGCCC
ASCRP4013143	Nrxn1	0.0458444	0.147916	2.01597	up	mmu_circRNA_31143	17_91042769_90762100_-280669|19.78|6|6	25714049	chr17	-	90362759	90643429	exonic	NM_020252	TGGACAGTTCCTCAGGACTGGGTGACTACCTGGAGCTGCACATAGTTGTATATAAAAATA
ASCRP4006142	Fam49b	0.0463209	0.14875	1.60808	up	mmu_circRNA_28642	15_63781682_63767134_-14548|14.61|2|4	25714049	chr15	-	63935578	63950127	exonic	NM_144846	CTAATAGTGTAGAAGGTCTTCTCAATGCTCTCAGATGCCCAGCCTACAGAGTCTGAGAAG
ASCRP4012968	Qrich1	0.0465081	0.148772	1.5467	up	mmu_circRNA_007090	mm9_circ_007090	circBase	chr9	+	108528588	108534618	exonic	NM_175143	TGCAGGTCACTTGTTCAGAACCCTAAGGACTCTGCAATATGAATAATTCTCTAGAGAACA
ASCRP4003535	Rad52	0.046524	0.148772	1.92552	up	mmu_circRNA_012490	mm9_circ_012490	circBase	chr6	+	119920109	119921028	exonic	NM_011236	CAACACCAACCAGCATGTTCTAGGTAGCAGAGCAGTACTTCCAGCCCCTCCAAAACACAG
ASCRP4010787	Tcf20	0.0466731	0.1489	1.52916	up	mmu_circRNA_28865	15_82687714_82644911_-42803|23.70|3|4	25714049	chr15	-	82814480	82857284	exonic	NM_001114140	GGTGAGGGGGGAAGTGTGCACGTGGGAATGGACAGCAAGCACAGGAGGGCTGCTGGCCTG
ASCRP4008464	Ogt	0.0467537	0.148946	3.54018	up	mmu_circRNA_45641	X_98863498_98859983_-3515|10.63|3|3	25714049	chrX	+	101664643	101668159	exonic	NM_139144	GAATCTCTGCTTGGATAAGGTCTTCCCAGAGTTTGCTGCTGCACATTCCAATTTAGCAAG
ASCRP4002515	Acvr1b	0.0467843	0.148946	1.58704	up	mmu_circRNA_29104	15_101032576_101029215_-3361|17.98|5|9	25714049	chr15	+	101198783	101202145	exonic	NM_007395	AGTGGTTTGGCACACCTGCATATGGAGATTGTGGGCACTCAAGGGTTACCCCTTTTTGTC
ASCRP4007924	Grm5	0.0470281	0.149276	1.99811	up	mmu_circRNA_41820	7_95223640_95123645_-99995|18.32|2|2	25714049	chr7	+	87975134	88075130	exonic	NM_001081414	GAAACCCTAAGTGATGGCTGGGCTGACAGGTATGACGTGACAGATGGGTATCAGCGAGAA
ASCRP4010606	Ets1	0.0470316	0.149276	2.72063	up	mmu_circRNA_43955	9_32545944_32540534_-5410|18.79|5|6	25714049	chr9	+	32732948	32738359	exonic	NM_011808	GGCTACACAGAGGATGTGAAACCATATCAGGTTAATGGAGCCAACCCTACCTACCCAGAA
ASCRP4009612	Tomm70a	0.0470959	0.149411	1.93819	up	mmu_circRNA_29840	16_57144911_57133190_-11721|17.22|1|3	25714049	chr16	+	57133076	57144798	exonic	NM_138599	GATTAAGACCAAAGTTTGCTTTGGCGCAGGCTCAGAAGTGTTTTGCATTGAGCTCTCTGG
ASCRP4011574	Nptn	0.0475257	0.150117	1.61421	up	mmu_circRNA_44291	9_58499816_58466470_-33346|19.87|2|2	25714049	chr9	+	58618662	58652009	sense overlapping	NM_009145	TAAAGCATGCCTTATTTAGCCTCTCCTATAAGGGTGACCTAGCCAGCTGGGTTTGTCAAG
ASCRP4008385	Pacsin1	0.0479859	0.150693	2.27096	up	mmu_circRNA_30387	17_27843037_27842570_-467|19.97|12|22	25714049	chr17	+	27705624	27706092	exonic	NM_011861	GAAGTCCTGCTGGATATCAAACGGCATCTCAACCTAGCGGAGAACAGCAGCTAGAGGCGG
ASCRP4005596	Brsk2	0.0486138	0.151342	2.25774	up	mmu_circRNA_011257	mm9_circ_011257	circBase	chr7	+	141987750	141992300	exonic	NM_029426	CCTCAGGCCTTTCTACAAGTCCACTCAGCAGTCCTCGGAGGTGGCAAGAATGAGCCAGAG
ASCRP4003080	Dpy19l1	0.0488796	0.151772	2.25247	up	mmu_circRNA_006204	mm9_circ_006204	circBase	chr9	-	24473773	24485729	exonic	NM_172920	ATGGCATTATTCTTCATATATGGCACATATTTAAGCTTCCTTTGCAGCTCTATTGCACTG
ASCRP4005582	Gpm6a	0.0490347	0.151873	3.63976	up	mmu_circRNA_42904	8_56144194_56135460_-8734|11.52|3|3	25714049	chr8	+	55050106	55058841	sense overlapping	NM_153581	CCTATGTGAAAGATGCCTGCCGCATGCAGAATATCATGCTGACATACCTCTTCATGTTGG
ASCRP4003608	Homer1	0.0493288	0.152386	1.63082	up	mmu_circRNA_19101		25070500	chr13	+	93341753	93356080	intronic	ENSMUST00000109497	CAACTCAGAATGCATTGCCATTTCCACATAGGAGGGAGCAACCTATCTTCAGCACTCGAG
ASCRP4005936	Dpysl2	0.0499312	0.153659	6.14343	up	mmu_circRNA_27740	14_67484007_67443182_-40825|16.61|3|3	25714049	chr14	-	66824344	66865170	exonic	NM_009955	CGGAAGAAGGAGCGATCGTCTTCTGATCAAAGGTGGCAAGATTGTGAATGATGACCAGTC
