# Supplementary material for: HuD Binds to and Regulates Circular RNAs Derived From Neuronal Development- and Synaptic Plasticity-Associated Genes
Source: Front Genet. 2020 Aug 5;11:790. doi: 10.3389/fgene.2020.00790 (PMC7419605; doi:10.3389/fgene.2020.00790)
Supplement: TABLE S2 — List of top 25 Biological networks and Diseases and Functions from genes encoding HuD-bound circRNAs. [file Table_2.XLSX]

## Sheet: Sheet0
	Supplementary Table 2
	List of top 25 Biological networks and Diseases and Functions from genes encoding HuD-bound circRNAs
ID	Molecules in Network	Score	Focus Molecules	Top Diseases and Functions
1	Akt,Ampa Receptor,Ank2,ARF3,ATP1A1,ATP1B1,ATP2B1,ATP6V1H,CACNA1E,CACNB4,CACNG3,CAPRIN1,CIT,DENND1A,GRM5,GSR,Ncx,NDFIP1,OSBPL8,PAPOLA,PFKFB2,PFKM,PPP3CA,RAB11A,RAB21,RUFY3,SLC1A2,SRCIN1,SREBF2,SRPK1,SRPK2,STXBP1,TFDP2,TTC3,YWHAE	47	32	[Cell Signaling, Molecular Transport, Vitamin and Mineral Metabolism]
2	ABI1,AKIRIN2,ANKS1B,CAMK2A,DGKI,DLG1,DLG2,DLG4,DLGAP1,DLGAP3,ERK1/2,FAM120A,FAM81A,FMR1,G protein beta gamma,Gpcr,GRIA2,HNRNPR,HS2ST1,KHDRBS3,MAP4,mGLUR Group I,NCKAP1,NMDA Receptor,NMT2,NSF,PCDH10,Rab5,RAPGEF2,SHC3,SIPA1L1,SPRED2,UBE3A,WASF1,WDR26	40	29	[Cell Morphology, Cell-To-Cell Signaling and Interaction, Nervous System Development and Function]
3	Actin,ADGRL3,AEBP2,AFF4,CACNA2D1,CANX,CHN1,Cyclin A,DGKB,EHMT1,GABRB2,GPM6A,Hdac,HDAC2,HDAC4,Histone h3,Histone h4,HNRNPAB,Hsp70,KALRN,KDM5C,KLHL2,N-cor,NFYB,NLGN3,Nptn,PDIA5,PHACTR3,RBBP4,ROBO2,RUNX1T1,SATB2,TSPAN13,TSPAN7,ZBTB7A	38	28	[Cell-To-Cell Signaling and Interaction, Cellular Assembly and Organization, Nervous System Development and Function]
4	ACTR2,ADAP1,Calm1 (includes others),Calmodulin,CAP2,caspase,CDK14,CDK17,CLTC,CTNND1,Cytochrome bc1,FOXK2,FSH,GLS,GNAI1,GNB1,H2AFY,Lh,MAPK1,MARK1,Mff,Mitochondrial complex 1,NTRK2,OPCML,PEPCK,QKI,RABEP1,RASAL2,SPIN1,STX1A,SYT1,THRA,TMBIM6,TSH,YWHAG	35	27	[Cellular Assembly and Organization, Nervous System Development and Function, Tissue Morphology]
5	ALCAM,CASC4,CNTN1,Collagen type I,CTNNB1,CTNND2,Cux1,DYNLL2,EDIL3,ERC2,G-protein beta,GIT2,GNAO1,GNAQ,HPRT1,L-type Calcium Channel,MAGI1,MBNL1,Notch,NTRK3,Pak,Pdgfr,PSD3,PTN,RIMS1,Secretase gamma,SETD7,SMAD1,sodium channel,TCF,TCF4,TLE4,TNIK,TRUB1,ZEB1	33	26	[Cell Morphology, Cellular Assembly and Organization, Cellular Development]
6	CAMK2D,CAMK4,CaMKII,Cofilin,CPSF6,CSNK1A1,DNAJC5,DSTN,HOMER1,IL-1R,ITPR,JPH3,LDB2,MAP2,MYO5A,N-type Calcium Channel,NFkB (complex),NSD1,PHACTR1,Pka,PP1 protein complex group,PP2A,PPP1CB,PPP2R2B,RAB10,RAB6A,RNF11,SENP6,SHOC2,SORBS2,Syntaxin,TNPO2,TRIM37,TRIM8,UBE2E2	31	25	[Connective Tissue Disorders, Dermatological Diseases and Conditions, Developmental Disorder]
7	AGTPBP1,Alpha tubulin,APLP2,APP,APPBP2,ATXN1,Calbindin,CMIP,COL4A3BP,DPYSL2,Dst,Dynein,Eif4g,ERK,FYN,GOPC,HNRNPD,Hsp27,KIF5C,Lfa-1,PLC,POLDIP3,Ppp2c,PPP2CA,RAP2A,RBFOX2,Rsk,SLMAP,SORT1,ST13,STRIP2,STRN,STRN4,TIA1,TPPP	31	25	[Cell Morphology, Cellular Assembly and Organization, Cellular Development]
8	26s Proteasome,ABI2,Alp,Alpha catenin,CAMK1D,Cg,estrogen receptor,ETS1,FGF12,FMNL2,Gsk3,HELZ,HNRNPU,MALAT1,MEF2C,MGEA5,MMP24,NFIX,OGT,P-TEFb,p85 (pik3r),PUM1,RNA polymerase II,RNF2,Rnr,SCAMP1,SMG7,SRPK3,SRSF1,TCF25,TMEFF1,UBP1,UBXN7,ZNF106,ZNF451	29	24	[Carbohydrate Metabolism, Post-Translational Modification, RNA Post-Transcriptional Modification]
9	ARHGEF12,ATP2A2,BIN1,BRAF,Calcineurin A,Calcineurin protein(s),calpain,DCLK1,DNM1,Dynamin,ELMO1,Erm,Fcer1,FNBP1,GLRB,KIDINS220,KIF5B,MAP1A,NFAT (complex),Nfat (family),P glycoprotein,P38 MAPK,PACSIN1,PPP3CB,PRKCB,Rac,RAP1B,RAS,RDX,SCN1A,SDF4,SLC8A1,SPAG9,SPRED1,ZEB2	28	23	[Cell Morphology, Cellular Assembly and Organization, Cellular Function and Maintenance]
10	AMPK,ATF2,BCR (complex),Caspase 3/7,CELF2,cytochrome C,DGKH,F Actin,ITSN2,Jnk,KCNMA1,LIMK1,MAPK10,MAPK9,Mlc,MTORC1,p70 S6k,PABPN1,PAK1,PARP,PI3K (complex),PIAS1,Pka catalytic subunit,Pkc(s),Pld,PRKAR1A,RAB12,RAD23B,RAD52,RNF4,SERBP1,SESN3,SH3RF1,SIK3,Vegf	22	20	[Cell Cycle, Nervous System Development and Function, Neurological Disease]
11	14-3-3,ABL2,ADCY,ARHGEF9,BCL11B,BRSK2,CD47,Creb,cytokine,EGLN,EPHA7,FAM117B,Foxp1,GABBR1,GFPT1,IFN Beta,Ige,IgG,Igm,IL12 (family),Interferon alpha,JINK1/2,KIF1B,MAP2K1/2,MARCH1,MYT1L,NMNAT2,NRXN1,PDCD4,PRKCE,Proinsulin,RBFOX1,SNCA,TIAM1,Ubiquitin	22	20	[Cellular Development, Cellular Growth and Proliferation, Nervous System Development and Function]
12	AKT3,Ap1,ATF6,CD3,CDC42SE2,FBXL5,GAS7,GSK3B,hemoglobin,HIF1A,HLF,IL12 (complex),Immunoglobulin,KIAA1217,LDL,Mapk,MARF1,Mek,MMD,NDFIP2,NETO2,NUCKS1,PDGF BB,PDPK1,PI3K (family),PIK3R1,PLC gamma,RAB11FIP4,SEMA4D,SRC (family),STAT5a/b,SYK/ZAP,TCR,TFRC,Tgf beta	21	19	[Cell Death and Survival, Cellular Assembly and Organization, Cellular Function and Maintenance]
13	ADGRE5,ARPP21,ATG4C,CALU,CDK4/6,Cox5b,DNAJA2,DNAJC7,E2F8,FAM120A,FAM3C,FBXL19,FGF13,GLDC,HDAC8,INPP4A,ITSN2,LAMB2,MED13L,MGST2,MST1,NOP58,NRXN2,PARD6G,PGBD5,PPFIA2,PPM1F,SEC61B,SEC62,SOX4,TP53,Tpm4,TSPAN6,TULP4,ZNF148	14	15	[Cell Morphology, Cellular Compromise, Hepatic System Development and Function]
14	AHCYL1,Ank2,Anp32a,APOE,APP,ATP5F1D,ATP5PD,ATP5PF,CKMT1A/CKMT1B,CPLX1,GMCL1,GOT2,GPANK1,HSD17B10,IMPACT,INA,INSR,ITM2B,ITPR1,LRP,NAPB,NCS1,NELL2,NPAS3,RTN2,RTN4,RTN4R,RUFY2,Ryr,SEC23A,SEPT7,TAGLN3,TOMM40,Tpm2,ZDHHC21	14	15	[Cell-To-Cell Signaling and Interaction, Cellular Assembly and Organization, Nervous System Development and Function]
15	ADSS,AHR,AHRR,AIP,Anp32e,BABAM2,BAG2,BARD1,BRWD1,CALD1,CAMK2N1,CORO1C,CSRNP2,DNMT1,EIF4H,GATAD2B,GRM3,Hsp90,ICE2,LYST,mir-8,MPRIP,NR3C1,NSMAF,PDE7B,PRKACB,RERE,RNF10,RNF11,RNF169,RPL21,SLC30A9,SLC6A11,TUBA8,UBE2K	14	15	[Cancer, Endocrine System Disorders, Organismal Injury and Abnormalities]
16	AAK1,ABR,AFF4,ARL5B,ATP2C1,CADM1,CD44,CLEC4G,CLEC5A,COL16A1,CST7,DYNC1H1,ESYT2,GABRB3,GABRG2,GCA,GM2A,HPGDS,KIF3C,LAMA3,LGALS4,mediator,MPP6,MTHFD2L,NSG1,PDCD1,PMEPA1,PPM1H,RAB30,Sos,SPRYD7,TIFA,TNF,ZFP36,ZFP36L2	13	14	[Antimicrobial Response, Kidney Failure, Organismal Injury and Abnormalities]
17	ANGPTL4,BCL2L2,CELF4,CLOCK,CNOT2,CNOT6,CNOT6L,CNOT7, CREB1, CUX2,DDX3Y,DHX15,EEF2K,EMX2,FAAP20,GALNT13,GRB10,GRB2,Growth hormone,Gulo,HDL-cholesterol,LHX5,LNPEP,MATR3,MBD5,miR-16-5p (and other miRNAs w/seed AGCAGCA),NANOG,PAFAH1B2,PAN3,PAX6,PICALM,PIK3C2B,RSL1D1,SMAP2,VSTM2A,ZNF609	13	14	[Nervous System Development and Function, Neurological Disease, Organ Morphology]
18	ACVR2A,ANKRD17,BUB1,CAMTA1,Celf1,CSNK1A1,EIF2S2,GTF2I,HAMP,HECW1,HUWE1,IL17RB,IL5RA,LZTS2,MAZ,MBNL2,MYC,NPPA,NUDC,PCBP2,PIAS2,PTBP1,PYGO1,RGS3,SLC11A1,SNRK,SOX5,STAG1,TAF9,TNNT3,TOB1,TTBK2,UBA6,XIST,ZNF426	12	13	[Cardiovascular Disease, Cardiovascular System Development and Function, Organ Morphology]
19	ALX1,BCL2L1,CDC23,CDC27,CDC42EP2,CDH1,DPY19L1,ERBB2,G6pd2,GOLPH3,HEYL,HNRNPA2B1,HOXA10,IDS,KCNAB1,KDM5B,MCM8,MIB1,miR-342-3p (miRNAs w/seed CUCACAC),MSI2,NUDT3,PPP6C,PRPS1,PRSS3,PTEN,RASSF8,REEP1,RIMKLB,SKP1,SPAG4,SRPX,SYCP3,TNRC6B,VIL1,Wfdc18	12	13	[Cancer, Organismal Injury and Abnormalities, Reproductive System Disease]
20	ARID1B,BCAR3,CDK5R2,CEBPA,DCAF8,EGF,EXOC3,EXOC7,EXOC8,FAM49B,FGF14,FOS,FXR2,GABRA2,GABRG2,GFPT1,Glycogen synthase,GSTP1,H1FX,KRT27,LIN7A,MAP3K20,Mapre2,Marcks,MMRN1,RAB5B,RNF115,RPN2,SCAMP3,SEMA3E,SHISA7,SULT4A1,TLR3,TMOD2,ZNF644	12	13	[Cell Morphology, Cellular Function and Maintenance, Nervous System Development and Function]
21	AFF3,AGPAT1,ARFGAP3,BCL2,C2,CCNY,CDK17,DNAH2,EZH2,FOXO1,GGT5,HLA-DOA,HRH2,IFNG,Insulin,KCNC2,MCU,mir-503,MLEC,NCALD,NCOA7,NDUFA7,Nr1h,PAK3,PGRMC2,PPP3R2,RC3H2,RCVRN,REL,RGN,SBNO2,SMAD4,SYT7,UBE4B,ZHX3	10	12	[Cell Cycle, Cell Death and Survival, Cellular Function and Maintenance]
22	ARIH1,CCNT2,Cops2,COPS3,COPS4,COPS5,COPS6,COPS7A,COPS7B,CSDE1,E2f,EGFR,EIF4E2,EIF5A,ESR1,GATAD1,GPBP1,HNRNPDL,MBOAT2,MFAP1,MTHFD1,NUDCD3,PGRMC1,PTPN9,QRICH1,SETD5,STAT3,STC2,STMN3,TCOF1,TMF1,TNS4,TRIP4,UBL3,ZMYND8	10	12	[Cardiovascular System Development and Function, Cellular Development, Cellular Growth and Proliferation]
23	ACVR1B,ADAM23,ALDH4A1,ANKIB1,ATL2,CARHSP1,DHODH,FAR1,FRMD4A,GNB5,HTT,INHBA,MAN1A1,MAP4K4,MCL1,MLF2,MPI,PDHX,PIGF,PPP1R16B,PRKN,PROP1,RGS7BP,RGS9,SCHIP1,SEPHS1,SGTB,SH3GL3,ST3GAL2,STRBP,TCF7L2,TOMM70,TP53,UBE2G1,UBE2J1	10	12	[Cell Morphology, Cellular Assembly and Organization, Cellular Compromise]
24	ADORA2A,AGAP1,AKT1,Atp5e,ATP6AP1,ATP6V0A1,ATP6V1B2,BECN1,CLCN3,CPEB2,DICER1,FAM162A,FKHR,G3BP2,GPRASP1,IL4,IRF2BP2,LANCL2,NAA40,NEK9,NRBF2,NUPR1,PMPCA,PPA1,PSMD7,RAP1GAP2,RICTOR,SHROOM3,SLAIN1,SRM,SYT11,TCF20,UCP1,UPRT,XPOT	9	11	[Cell Death and Survival, Hematological System Development and Function, Molecular Transport]
25	PCMTD1,SYK	1	1	[Cell Death and Survival, Cell-To-Cell Signaling and Interaction, Cellular Function and Maintenance]
© 2000-2020 QIAGEN. All rights reserved.
