# Supplementary material for: HuD Binds to and Regulates Circular RNAs Derived From Neuronal Development- and Synaptic Plasticity-Associated Genes
Source: Front Genet. 2020 Aug 5;11:790. doi: 10.3389/fgene.2020.00790 (PMC7419605; doi:10.3389/fgene.2020.00790)
Supplement: TABLE S3 — List of genes where HuD binds to both circRNAs and mRNAs. [file Table_3.XLSX]

## Sheet: Sheet1
Supplementary Table 3
List of genes where HuD binds to both circRNAs and mRNAs
226 common elements in "circRNA RIP" and "mRNA RIP" from adult mouse striatum:
Abi2
Actr2
Acvr1b
Adam23
Aebp2
Ahcyl1
Akirin2
Alcam
Anks1b
Anp32e
Appbp2
Arf3
Arglu1
Arid1b
Arpp21
Atf2
Atg4c
Atl2
Atp1b1
Atxn1
Bcl11b
Braf
Cacna2d1
Cacnb4
Cadm1
Calm1
Calm3
Camk2d
Canx
Cap2
Caprin1
Casc4
Ccdc148
Cd47
Cdc27
Celf1
Celf2
Celf4
Chn1
Clock
Col4a3bp
Cpeb2
Cpsf6
Creb1
Csnk1a1
Csrnp2
Dcaf8
Dlg4
Dpy19l1
Dpysl2
Dynll2
Edil3
Elmo1
Epb4.1l3
Epc2
Etl4
Fam117b
Fam13b
Fam3c
Fam49b
Fam81a
Fbxl5
Fgf12
Fgf14
Fip1l1
Fmr1
Foxp1
Gabrb2
Gabrb3
Galnt13
Gas7
Gatad1
Gatad2b
Glrb
Gls
Gmcl1
Gnai1
Gnaq
Gnb1
Golph3
Gpbp1
Gpm6a
Grm5
Gsk3b
Gsr
Hdgfrp3
Hecw1
Hif1a
Hlf
Hnrnpab
Hnrnpd
Homer1
Hprt
Hs2st1
Ids
Impact
Kcnc2
Kcnma1
Ldb2
Lin7a
Lnpep
Mapk10
March1
Matr3
Mbnl1
Mbnl2
Mef2c
Mmd
Mpp6
Naa50
Napb
Ncald
Ncoa7
Ncs1
Ndfip2
Neto2
Nfix
Nfyb
Nlgn3
Nmt2
Nptn
Nrxn2
Nsg1
Nucks1
Nudt3
Nus1
Opcml
Osbpl8
Pabpn1
Pafah1b2
Pak3
Pan3
Papola
Pcbp2
Pcdh10
Pcmtd1
Pdcd4
Pdpk1
Pgrmc2
Phactr3
Pias2
Pik3r1
Ppp1cb
Ppp3cb
Ppp6c
Prkar1a
Psd3
Ptn
Rab1
Rab10
Rab11a
Rab21
Rab30
Rap1b
Rap2a
Rapgef2
Rasal2
Rbbp4
Rbfox2
Rc3h2
Rexo2
Rims1
Rnf11
Rnf115
Rnf2
Rufy3
Runx1t1
Satb2
Sbno1
Scai
Scamp1
Scn1a
Sdf4
Sec23a
Sec62
Sept7
Serbp1
Setd7
Sfmbt1
Shoc2
Skp1a
Slc8a1
Smad1
Smg7
Snca
Spin1
Srpk1
Srsf1
St13
Strbp
Strn
Syt1
Tagln3
Tcf4
Tle4
Tmf1
Tmod2
Tmx4
Tomm34
Tomm70a
Trim37
Trim8
Tspan13
Tspan7
Ttbk2
Tulp4
Uba6
Ube2e2
Ube2g1
Ube2j1
Ube2k
Ube3a
Ubl3
Ubtd2
Ubxn7
Uprt
Vstm2a
Wasf1
Wdr26
Wrb
Ywhae
Ywhag
Zbtb7a
Zdhhc21
Zeb2
Zfp148
