# Supplementary material for: HuD Binds to and Regulates Circular RNAs Derived From Neuronal Development- and Synaptic Plasticity-Associated Genes
Source: Front Genet. 2020 Aug 5;11:790. doi: 10.3389/fgene.2020.00790 (PMC7419605; doi:10.3389/fgene.2020.00790)
Supplement: TABLE S4 — List of genes encoding circRNAs that bind to and are regulated by HuD. [file Table_4.XLSX]

## Sheet: Sheet1
Supplementary Table 4
List of genes encoding circRNAs that bind to and are regulated by HuD
5 common elements in "HuD RIP", "upregulated in HuD-OE" and "downregulated in HuD-KO":											81 common elements in "Upregulated in HuD-OE" and "downregulated in HuD-KO":
Brwd1											2810055G20Rik
Foxp1											Abi3bp
Lppr4											AI597479
Magi1											AK077358
Map1a											Arid4b
											Atn1
7 common elements in "HuD RIP" and "upregulated in HuD-OE":											Atp2b3
Creb1											Bbx
Fxr2											Bclaf1
Hnrnpab											C9
Klhl2											Ccar1
Mapk10											Cecr2
Nrxn2											Clec16a
Upf2											Clip2
											Corin
57 common elements in "HuD RIP" and "downregulated I HuD-KO":											Cul3
Aff3											Cwc27
Braf											Dcbld2
Cacna1e											Dcdc2c
Camk2d											Dock10
Canx											Epha4
Cdc27											Esf1
Cdc42se2											Ezh2
Ctnnd2											Fhod3
Cux2											Fndc3a
Dstn											Frmpd4
Edil3											Gbf1
Fam81a											Gigyf2
Gabrb3											Herc4
Galnt13											Hmgxb4
Git2											Htra1
Gm608											Igsf11
Gmcl1											Inpp5f
Golph3											Iqch
Hdac4											Jarid2
Kif3c											Kansl1
Lsamp											Kcnq3
Malat1											Kif21a
Map4											Ktn1
Mapk1											Large
Mbd5											Ltn1
Mcu											Mapkap1
Nlgn3											Mgat4e
Nrxn1											Micu1
Ntrk3											Mphosph8
Nudcd3											Myo5b
Opcml											Myo6
Pan3											Myrfl
Pdia5											Nxpe4
Pfkfb2											Pantr1
Pias1											Pcdh9
Prrc2b											Pom121
Qrich1											Por
Rap2a											Ppwd1
Rapgef2											Prpf40a
Rbfox1											Psmd4
Rc3h2											Rad51c
Rufy2											Rbm33
Senp6											Riok3
Shc3											Rn45s
Slain1											Rpl4
Smim14											Rtel1
Sorbs2											Slmo1
Srcin1											Snx10
St13											Spag1
Tiam1											Spata13
Tmx4											Stk4
Tnpo2											Sugp1
Trim37											Tcerg1
Tspan13											Tlk1
Uba6											Tnrc6a
Zfp426											Tspyl2
Zfp65											Ubap2
											Wdr7
											XLOC_010800
											Xrcc4
											Ythdf3
											Zfat
											Zfp282
											Zfp532
											Zmat1
