# Supplementary material for: HuD Binds to and Regulates Circular RNAs Derived From Neuronal Development- and Synaptic Plasticity-Associated Genes
Source: Front Genet. 2020 Aug 5;11:790. doi: 10.3389/fgene.2020.00790 (PMC7419605; doi:10.3389/fgene.2020.00790)
Supplement: TABLE S5 — Competing endogenous RNA (CeRNA) networks for HuD-bound and -regulated circRNAs. [file Table_5.XLSX]

## Sheet: Sheet1
Supplementary Table 5
Competing endogenous RNA (CeRNA) networks for HuD-bound and -regulated circRNAs
CircRNAs	SeqName	GeneSymbol	CeNames	CeSymbols	miRNAs
circMagi1	mmu_circRNA_19425	mmu_circRNA_19425	NM_001110830	Rbfox2	mmu-miR-6381	mmu-miR-8100	mmu-miR-6965-5p	mmu-miR-6953-5p	mmu-miR-6923-5p	mmu-miR-7001-5p	mmu-miR-504-3p	mmu-miR-6971-5p	mmu-miR-877-3p	mmu-miR-7047-5p	mmu-miR-3103-5p	mmu-miR-5113	mmu-miR-6940-5p	mmu-miR-6954-5p	mmu-miR-762	mmu-miR-6990-5p	mmu-miR-7008-3p	mmu-miR-7117-5p	mmu-miR-6922-5p	mmu-miR-7215-3p	mmu-miR-1938	mmu-miR-7008-5p	mmu-miR-185-5p	mmu-miR-7064-5p	mmu-miR-6914-5p	mmu-miR-6904-5p	mmu-miR-346-3p	mmu-miR-7235-5p	mmu-miR-6916-5p	mmu-miR-15b-5p	mmu-miR-7087-3p	mmu-miR-7073-5p	mmu-miR-7024-5p	mmu-miR-881-5p	mmu-miR-6403	mmu-miR-1224-5p	mmu-miR-3473a	mmu-miR-6715-3p	mmu-miR-763	mmu-miR-6925-5p	mmu-miR-6974-5p	mmu-miR-7094-3p	mmu-miR-6357	mmu-miR-7212-5p	mmu-miR-6939-5p
	mmu_circRNA_19425	mmu_circRNA_19425	NM_001008232	Asap3	mmu-miR-7058-5p	mmu-miR-7001-5p	mmu-miR-1187	mmu-miR-466a-5p	mmu-miR-466e-5p	mmu-miR-7006-5p	mmu-miR-466p-5p	mmu-miR-3154	mmu-miR-1903	mmu-miR-6927-5p	mmu-miR-669p-5p	mmu-miR-669a-5p	mmu-miR-466l-5p	mmu-miR-7070-5p	mmu-miR-6954-5p	mmu-miR-149-5p	mmu-miR-6990-5p	mmu-miR-466j	mmu-miR-466m-5p	mmu-miR-669m-5p	mmu-miR-6922-5p	mmu-miR-669f-5p	mmu-miR-7215-3p	mmu-miR-1938	mmu-miR-665-3p	mmu-miR-7008-5p	mmu-miR-6914-5p	mmu-miR-466i-5p	mmu-miR-6904-5p	mmu-miR-346-3p	mmu-miR-7033-5p	mmu-miR-7087-3p	mmu-miR-881-5p	mmu-miR-3075-5p	mmu-miR-1197-3p	mmu-miR-6930-5p	mmu-miR-338-3p	mmu-miR-6918-3p	mmu-miR-466h-5p	mmu-miR-1968-5p	mmu-miR-7035-3p	mmu-miR-6939-5p	mmu-miR-7032-5p	mmu-miR-7667-5p	mmu-miR-709
	mmu_circRNA_19425	mmu_circRNA_19425	NM_001077515	Slc1a2	mmu-miR-7066-3p	mmu-miR-7058-5p	mmu-miR-8108	mmu-miR-504-3p	mmu-miR-1187	mmu-miR-466a-5p	mmu-miR-466e-5p	mmu-miR-7006-5p	mmu-miR-466p-5p	mmu-miR-6975-5p	mmu-miR-7048-5p	mmu-miR-6971-5p	mmu-miR-676-5p	mmu-miR-7005-5p	mmu-miR-7015-5p	mmu-miR-7047-5p	mmu-miR-3473e	mmu-miR-3473b	mmu-miR-3103-5p	mmu-miR-6541	mmu-miR-7222-3p	mmu-miR-7072-5p	mmu-miR-8093	mmu-miR-467f	mmu-miR-7008-3p	mmu-miR-466j	mmu-miR-466m-5p	mmu-miR-669m-5p	mmu-miR-7117-5p	mmu-miR-674-5p	mmu-miR-7064-5p	mmu-miR-185-3p	mmu-miR-466i-5p	mmu-miR-346-3p	mmu-miR-7b-5p	mmu-miR-3087-5p	mmu-miR-7a-5p	mmu-miR-466f	mmu-miR-7235-5p	mmu-miR-3473d	mmu-miR-881-5p	mmu-miR-135a-1-3p	mmu-miR-466f-3p	mmu-miR-3097-5p	mmu-miR-6947-3p
	mmu_circRNA_19425	mmu_circRNA_19425	NM_001113210	Nfib	mmu-miR-6927-5p	mmu-miR-3473e	mmu-miR-3473b	mmu-miR-7070-5p	mmu-miR-149-5p	mmu-miR-6990-5p	mmu-miR-6986-5p	mmu-miR-3099-3p	mmu-miR-7215-3p	mmu-miR-665-3p	mmu-miR-7064-5p	mmu-miR-185-3p	mmu-miR-3087-5p	mmu-miR-6916-5p	mmu-miR-5619-5p	mmu-miR-7087-3p	mmu-miR-7073-5p	mmu-miR-7024-5p	mmu-miR-3075-5p	mmu-miR-6403	mmu-miR-6930-5p	mmu-miR-763	mmu-miR-7661-3p	mmu-miR-6961-3p	mmu-miR-7038-3p	mmu-miR-6384	mmu-miR-6918-3p	mmu-miR-6915-5p	mmu-miR-1968-5p	mmu-miR-1962	mmu-miR-7222-5p	mmu-miR-7212-3p	mmu-miR-452-3p	mmu-miR-6939-5p	mmu-miR-6373	mmu-miR-3110-5p	mmu-miR-7004-3p	mmu-miR-31-3p	mmu-miR-384-5p	mmu-miR-7016-3p	mmu-miR-466d-5p	mmu-miR-183-5p	mmu-miR-7046-5p	mmu-miR-7023-5p	mmu-miR-7221-3p
circMap1a	mmu_circRNA_34414	mmu_circRNA_34414	NM_001081397	Myo16	mmu-miR-17-3p	mmu-miR-1927	mmu-miR-7084-3p	mmu-miR-20b-3p	mmu-miR-106a-3p
	mmu_circRNA_34414	mmu_circRNA_34414	NM_007897	Ebf1	mmu-miR-3470b	mmu-miR-17-3p	mmu-miR-3103-3p	mmu-miR-20b-3p
	mmu_circRNA_34414	mmu_circRNA_34414	NM_020569	Park7	mmu-miR-6926-5p	mmu-miR-194-2-3p	mmu-miR-7055-5p
circLppr4	mmu_circRNA_36029	mmu_circRNA_36029	NM_145566	Agfg2	mmu-miR-466q	mmu-miR-877-5p	mmu-miR-7646-5p	mmu-miR-6919-3p	mmu-miR-6971-3p	mmu-miR-6947-3p	mmu-miR-181d-5p	mmu-miR-181a-5p	mmu-miR-181b-5p
circBrwd1	mmu_circRNA_30123	mmu_circRNA_30123	NM_001008232	Asap3	mmu-miR-665-5p	mmu-miR-6918-5p	mmu-miR-7686-5p	mmu-miR-760-3p	mmu-miR-1903	mmu-miR-7011-3p	mmu-miR-6987-3p	mmu-miR-6413	mmu-miR-6934-3p	mmu-miR-5627-3p	mmu-miR-301a-5p	mmu-miR-5623-3p	mmu-miR-6394	mmu-miR-466l-5p	mmu-miR-6961-5p	mmu-miR-6952-3p	mmu-miR-693-5p	mmu-miR-7226-5p	mmu-miR-93-3p	mmu-miR-6361	mmu-miR-466c-5p	mmu-miR-328-5p	mmu-miR-6410	mmu-miR-466o-5p	mmu-miR-466b-5p	mmu-miR-138-1-3p	mmu-miR-3065-3p	mmu-miR-141-5p	mmu-miR-1197-3p	mmu-miR-6769b-3p	mmu-miR-18a-3p	mmu-miR-1954	mmu-miR-301b-5p	mmu-miR-216a-5p	mmu-miR-7033-5p	mmu-miR-3064-3p	mmu-miR-7215-3p	mmu-miR-7043-3p	mmu-miR-151-3p	mmu-miR-7229-3p	mmu-miR-7035-3p	mmu-miR-484	mmu-miR-7211-5p	mmu-miR-3074-5p	mmu-miR-6926-3p
	mmu_circRNA_30123	mmu_circRNA_30123	NM_013659	Sema4b	mmu-miR-7002-5p	mmu-miR-7222-5p	mmu-miR-6413	mmu-miR-3078-5p	mmu-miR-98-5p	mmu-miR-5627-3p	mmu-miR-301a-5p	mmu-miR-6394	mmu-miR-6961-5p	mmu-miR-6952-3p	mmu-let-7b-5p	mmu-let-7c-5p	mmu-let-7a-5p	mmu-let-7d-5p	mmu-miR-1961	mmu-let-7f-5p	mmu-miR-351-5p	mmu-let-7e-5p	mmu-let-7i-5p	mmu-let-7g-5p	mmu-let-7k	mmu-miR-5710	mmu-miR-3084-3p	mmu-miR-6410	mmu-miR-1839-5p	mmu-miR-6367	mmu-miR-18a-3p	mmu-miR-1954	mmu-miR-301b-5p	mmu-miR-298-5p	mmu-miR-666-3p	mmu-miR-330-3p	mmu-miR-7229-3p	mmu-miR-1946b	mmu-miR-7035-3p	mmu-miR-127-5p	mmu-miR-5124b	mmu-miR-8111	mmu-miR-6369	mmu-miR-7069-3p	mmu-miR-214-5p	mmu-miR-125b-5p	mmu-miR-6240	mmu-miR-7667-3p	mmu-miR-7224-3p
	mmu_circRNA_30123	mmu_circRNA_30123	NM_139298	Wnt9a	mmu-miR-7094-1-5p	mmu-miR-760-3p	mmu-miR-883b-5p	mmu-miR-3078-5p	mmu-miR-668-3p	mmu-miR-98-5p	mmu-miR-5627-3p	mmu-miR-6407	mmu-miR-6961-5p	mmu-miR-505-3p	mmu-miR-693-5p	mmu-miR-344g-3p	mmu-miR-7213-5p	mmu-let-7b-5p	mmu-let-7c-5p	mmu-let-7a-5p	mmu-miR-682	mmu-let-7d-5p	mmu-miR-1961	mmu-let-7f-5p	mmu-let-7e-5p	mmu-let-7i-5p	mmu-let-7g-5p	mmu-let-7k	mmu-miR-7070-3p	mmu-miR-345-5p	mmu-miR-466c-5p	mmu-miR-466o-5p	mmu-miR-466b-5p	mmu-miR-7649-5p	mmu-miR-1839-5p	mmu-miR-18a-3p	mmu-miR-1954	mmu-miR-3098-3p	mmu-miR-3064-3p	mmu-miR-7043-3p	mmu-miR-7239-3p	mmu-miR-7242-3p	mmu-miR-342-3p	mmu-miR-6901-3p	mmu-miR-3544-3p	mmu-miR-6987-5p	mmu-miR-1b-3p	mmu-miR-5623-5p	mmu-miR-7069-3p
circFoxp1	mmu_circRNA_40615	mmu_circRNA_40615	NM_027171	Camsap3	mmu-miR-125a-5p	mmu-miR-125b-5p	mmu-miR-351-5p	mmu-miR-6367	mmu-miR-6945-3p	mmu-miR-6394
					*common miRNAs in red
[truncated: 111 more columns]
