# Supplementary material for: HuD Binds to and Regulates Circular RNAs Derived From Neuronal Development- and Synaptic Plasticity-Associated Genes
Source: Front Genet. 2020 Aug 5;11:790. doi: 10.3389/fgene.2020.00790 (PMC7419605; doi:10.3389/fgene.2020.00790)
Supplement: TABLE S6 — Comparison of the list of differentially expressed circRNAs during CPP with those bound by HuD. [file Table_8.XLSX]

## Sheet: Sheet0
Supplementary Table 6
List of IPA Pathways of protein coding-genes from circRNAs differentially-regulated by cocaine CPP
Categories	Diseases or Functions Annotation	p-value	Predicted Activation State	Activation z-score	Molecules	# Molecules
Nervous System Development and Function	Coordination	0.000126	Decreased	-2.975	CDKL5,FUCA1,MYH10,NPAS3,NTRK3,PRKAR2B,PTPRR,RPS6KA3,SUN1	9
Cell-To-Cell Signaling and Interaction,Nervous System Development and Function	Neurotransmission	0.000297		-1.067	CACNA1C,DNM1,ERC1,GRM7,HOMER1,IQSEC2,MYH10,NETO1,PPP1R9A,PPP3CA,PRKAR2B,RPS6KA3,Usp53	13
Cell Morphology,Cellular Assembly and Organization,Cellular Development,Cellular Function and Maintenance,Cellular Growth and Proliferation,Nervous System Development and Function,Organismal Development,Tissue Development	Neuritogenesis	0.000619		-1.337	ADAMTS3,ADGRB3,CDKL5,KIF13B,LMNB1,MARK1,MYH10,NTRK3,PPP1R9A,PPP2R2C,PPP3CA,PREX2,ROR1,RPS6KA3,RYR1,SLC9A1	16
Cellular Development,Cellular Growth and Proliferation,Nervous System Development and Function,Tissue Development	Development of neurons	0.000808	Decreased	-2.004	ADAMTS3,ADGRB3,ADGRL3,CDKL5,KIF13B,KITLG,LMNB1,MARK1,MYH10,NTRK3,PPP1R9A,PPP2R2C,PPP3CA,PREX2,ROR1,RPS6KA3,RYR1,SLC9A1,SUN1	19
Nervous System Development and Function,Neurological Disease,Organ Morphology,Organismal Development,Organismal Injury and Abnormalities	Abnormal morphology of lateral cerebral ventricle	0.00107			MSI1,MYH10,NPAS3,SPAG17	4
Nervous System Development and Function,Neurological Disease,Organ Morphology,Organismal Development,Organismal Injury and Abnormalities	Abnormal morphology of cerebral ventricles	0.00135			MSI1,MYH10,NCOR1,NPAS3,SPAG17	5
Nervous System Development and Function,Neurological Disease,Organ Morphology,Organismal Development,Organismal Injury and Abnormalities	Abnormal morphology of third cerebral ventricle	0.00145			MYH10,NCOR1,NPAS3	3
Nervous System Development and Function,Neurological Disease,Organ Morphology,Organismal Development,Organismal Injury and Abnormalities	Abnormal morphology of fourth cerebral ventricle	0.00151			MYH10,NPAS3	2
Nervous System Development and Function,Organ Morphology,Organismal Development	Morphology of forebrain	0.00166			LMNB1,MSI1,MYH10,NCOR1,NPAS3,PDPK1,RPS6KA3,SPAG17	8
Cellular Movement,Nervous System Development and Function	Migration of neurons	0.00182			ADGRL3,CDKL5,KITLG,LMNB1,MARK1,MYH10,NTRK3,SATB2	8
Nervous System Development and Function,Neurological Disease,Organ Morphology,Organismal Development,Organismal Injury and Abnormalities	Abnormal morphology of cerebral aqueduct	0.00188			MYH10,NPAS3	2
Cell-To-Cell Signaling and Interaction,Nervous System Development and Function	Synaptic transmission	0.00208			CACNA1C,DNM1,ERC1,GRM7,HOMER1,IQSEC2,MYH10,PPP1R9A,PPP3CA,PRKAR2B	10
Cell Morphology,Cellular Assembly and Organization,Cellular Development,Cellular Function and Maintenance,Cellular Growth and Proliferation,Nervous System Development and Function,Organismal Development,Tissue Development	Formation of dendrites	0.00237			ADGRB3,CDKL5,LMNB1,MARK1,PPP3CA,PREX2	6
Nervous System Development and Function,Neurological Disease,Organ Morphology,Organismal Development,Organismal Injury and Abnormalities	Abnormal morphology of forebrain	0.00273			MSI1,MYH10,NCOR1,NPAS3,PDPK1,RPS6KA3,SPAG17	7
Cell-To-Cell Signaling and Interaction,Nervous System Development and Function	Activation of synapse	0.00321			CDKL5,GRM7	2
Nervous System Development and Function	Development of central nervous system	0.00338			CHD7,EZH2,Ikzf1,IMMP2L,LMNB1,MYH10,NCOR1,NPAS3,PDPK1,PPP3CA,ROR1,RPS6KA3,SATB2,SPEF2,SUN1	15
Cell-To-Cell Signaling and Interaction,Nervous System Development and Function	Excitatory postsynaptic potential	0.00359			DLGAP2,DNM1,PPP1R9A,PPP3CA,RPS6KA3	5
Nervous System Development and Function,Neurological Disease,Organ Morphology,Organismal Development,Organismal Injury and Abnormalities	Third ventricle dilation	0.00373			MYH10,NCOR1	2
Cell-To-Cell Signaling and Interaction,Nervous System Development and Function	Synaptic transmission of hippocampal cells	0.00391			ERC1,HOMER1,PPP1R9A	3
Nervous System Development and Function,Neurological Disease	Abnormal morphology of dorsal root ganglion	0.00517			CHUK,NTRK3,PDPK1	3
Nervous System Development and Function,Neurological Disease,Organ Morphology,Organismal Development,Organismal Injury and Abnormalities	Abnormal morphology of corpus callosum	0.00573			MSI1,NPAS3,RPS6KA3	3
Behavior,Nervous System Development and Function	Memory	0.00613			CHUK,GRM7,HOMER1,KMT2B,NETO1,NPAS3,NTRK3,PPP3CA	8
Cellular Assembly and Organization,Cellular Growth and Proliferation,Nervous System Development and Function	Cytostasis of neurites	0.00659			MYH10	1
Cell-To-Cell Signaling and Interaction,Nervous System Development and Function	Neurotransmission of mossy fiber synapse	0.00659			NETO1	1
Nervous System Development and Function,Neurological Disease	Lack of dorsal root ganglion	0.00659			PDPK1	1
Cellular Development,Nervous System Development and Function,Tissue Development	Delay in initiation of maturation of dendritic spines	0.00659			PPP1R9A	1
Cell Cycle,Cell-To-Cell Signaling and Interaction,Nervous System Development and Function	Fission of synaptic vesicles	0.00659			DNM1	1
Cell-To-Cell Signaling and Interaction,Nervous System Development and Function	Activation of excitatory synapses	0.00659			CDKL5	1
Cellular Assembly and Organization,Cellular Development,Cellular Growth and Proliferation,Nervous System Development and Function,Tissue Development	Development of Merkel nerve endings	0.00659			NTRK3	1
Cellular Assembly and Organization,Cellular Development,Embryonic Development,Nervous System Development and Function,Organ Development,Organismal Development,Tissue Development	Maturation of olfactory glomeruli	0.00659			PPP3CA	1
Cell-To-Cell Signaling and Interaction,Nervous System Development and Function	Long-term potentiation of collateral synapses	0.00834			GRM7,TRPC7	2
Nervous System Development and Function,Neurological Disease	Abnormal morphology of nervous system	0.00976			CACNA1C,CHUK,DLGAP2,DNM1,LMNB1,MSI1,MYH10,NCOR1,NPAS3,NTRK3,PDPK1,PPP3CA,RPS6KA3,SPAG17,SUN1,SYNE2	16
© 2000-2020 QIAGEN. All rights reserved.
