# Supplementary material for: HuD Binds to and Regulates Circular RNAs Derived From Neuronal Development- and Synaptic Plasticity-Associated Genes
Source: Front Genet. 2020 Aug 5;11:790. doi: 10.3389/fgene.2020.00790 (PMC7419605; doi:10.3389/fgene.2020.00790)
Supplement: TABLE S7 — List of IPA Pathways of protein coding-genes from circRNAs differentially-regulated by cocaine CPP. [file Table_7.XLSX]

## Sheet: Sheet0
Supplementary Table 7
List of molecules in IPA Behavior Pathways of protein coding-genes from circRNAs differentially-regulated by cocaine CPP
Categories	Diseases or Functions Annotation	p-value	Predicted Activation State	Activation z-score	Molecules	# Molecules
Behavior,Digestive System Development and Function	Suckling	0.000264			DNM1,JPH1,MYH10,PHF21A,SPAG17	5
Behavior	Cognition	0.000382	Decreased	-2.2	ADGRB3,CACNA1C,CHD7,CHUK,DLGAP2,GRM7,HOMER1,KMT2B,NETO1,NPAS3,NTRK3,PPP3CA,PRKAR2B,RYR3	14
Behavior	Learning	0.000494	Decreased	-2.2	ADGRB3,CACNA1C,CHUK,DLGAP2,GRM7,HOMER1,KMT2B,NETO1,NPAS3,NTRK3,PPP3CA,PRKAR2B,RYR3	13
Behavior	Contextual conditioning	0.000924			CDKL5,FUCA1,GRM7,RPS6KA3,RYR3	5
Behavior,Nervous System Development and Function	Memory	0.00613			CHUK,GRM7,HOMER1,KMT2B,NETO1,NPAS3,NTRK3,PPP3CA	8
Behavior	Chaining behavior	0.00659			HOMER1	1
Behavior	Ultradian rhythm	0.00659			ENOX2	1
Behavior	Locomotion	0.00932			ADGRL3,CACNA1C,CHD7,DNM1,HOMER1,NCOR1,NPAS3,PREX2,PRKAR2B	9
© 2000-2020 QIAGEN. All rights reserved.
