# Supplementary material for: HuD Binds to and Regulates Circular RNAs Derived From Neuronal Development- and Synaptic Plasticity-Associated Genes
Source: Front Genet. 2020 Aug 5;11:790. doi: 10.3389/fgene.2020.00790 (PMC7419605; doi:10.3389/fgene.2020.00790)
Supplement: TABLE S8 — List of molecules in IPA Behavior Pathways of protein coding-genes from circRNAs differentially-regulated by cocaine CPP. [file Table_6.XLSX]

## Sheet: Sheet2
Genes that generate circRNAs upregulated in CPP (FC >1.2, p<0.05)					79 common elements in :			28 common elements in "circR HuD RIP" and "CPP list p<0.05":
GeneSymbol	FC	pvalues norm line			"CPP list p<0.05" and "|FC| >+/-0.20"			Adgrl3
Atp13a4	1.24593	0.0455505			A830018L16Rik			Arih1		8 common elements in "circR HuD RIP", "CPP list p<0.05" and |FC| +/- >0.3
Cct6b	1.26163	0.0161627			Adamts3			Cdk17		Npas3
Dcbld2	1.2042	0.0268797			Ahcyl2*			Celf2		Cdk17
Dnm1	1.22486	0.031194			Arhgap10			Cux2		Homer1
Ezh2	1.21543	0.00923083			Atp11c			Dgki		Ntrk3
Fbxw4	1.3002	0.00381762			Atp13a4			Dnm1		Satb2
Gm7656	1.27966	0.0317492			Ccdc171			Fbxl5		Tomm70a
Gtf2f1	1.20144	0.0452764			Cct6b			Galnt13		Rab30
Hacd1	1.28639	0.0288768			Cdk13			Homer1		Dnm1
Iqck	1.49884	0.0437456			Cdk17			Itsn2
Iqsec2	1.21493	0.024626			Cdkl2			Map4
Iqsec3	1.23012	0.0244468			Cep63			Mark1
Jph1	1.21871	0.0372005			Chuk			Npas3
Kif11	1.29793	0.0104619			Dcbld2			Ntrk3
Kmt2b	1.31099	0.0446165			Dlgap2*			Papola
Larp1b	1.32234	0.0138788			Dnm1			Pdpk1
Lmnb1	1.31726	0.0174901			Eif3j1			Ppm1h
Mctp2	1.23255	0.0343589			Enox2			Ppp3ca
Mgam	1.2698	0.0228744			Erc1			R3hdm1
Msi1	1.22211	0.0357569			Ezh2			Rab30
Pcdh19	1.20604	0.0485737			Fbxw4			Rimklb
Pld5	1.29959	0.0485745			Gm7120			Satb2
Ppm1e	1.3889	0.0269579			Gm7656			St13
Ppp2r3a	1.21103	0.0304085			Grm7			Tcf4
R3hcc1l	1.2214	0.0283365			Gtf2f1			Tomm70a
Rad18	1.25001	0.01197			Hacd1			Ttbk2
Rnf149	1.29529	0.0225311			Homer1			Zfp451
Runx2	1.23662	0.04855			Immp2l
Satb2	1.64859	0.0228276			Iqck
Spef2	1.24093	0.0251601			Iqsec2	*Predicted targets		Validated targets
Svep1	1.23519	0.0298021			Iqsec3
Tec	1.28879	0.0152489			Jph1
Tmem243	1.23338	0.0379799			Kif11			Example of HuD binding sequences in circSatb2
Ttc19	1.2045	0.0308641			Kitl
Usp53	1.42489	0.00226872			Kmt2b
Zbbx	1.31622	0.0318118			Larp1b
Zcchc4	1.26801	0.00579577			Lmnb1
					Lmo7*
Downregulated	FC	p-values norm			Mctp2
A830018L16Rik	0.751138	0.00118197			Mgam
Adamts3	0.665475	0.000307633			Msi1
Ahcyl2	0.765262	0.0411412			Msra
Arhgap10	0.759189	0.0397221			Myh10
Atp11c	0.760757	0.0495196			Npas3
Ccdc171	0.735041	0.0189854			Ntrk3
Cdk13	0.772043	0.0049424			Parpbp
Cdk17	0.763799	0.0492019			Pcdh19
Cdkl2	0.790865	0.00850789			Pdzd8
Cep63	0.790639	0.011147			Pld5
Chuk	0.794068	0.0238156			Ppm1e
Dlgap2	0.799105	0.0393596			Ppp1r9a
Dlgap2	0.698729	0.0428519			Ppp2r3a
Eif3j1	0.727981	0.0491062			Prkar2b
Enox2	0.796006	0.0317945			R3hcc1l
Erc1	0.790172	0.0136222			Rab30
Gm7120	0.738346	0.0265059			Rad18
Grm7	0.746089	0.0456452			Ralgapa2
Homer1	0.782261	0.0190138			Rnf149
Immp2l	0.792204	0.028533			Rps6ka3*
Kitl	0.674052	0.00871403			Runx2
Lmo7	0.762732	0.0133588			Ryr1
Msra	0.781368	0.0140977			S100pbp
Myh10	0.795038	0.00478197			Satb2
Npas3	0.748295	0.0354982			Slc18b1
Ntrk3	0.664419	0.0069587			Slc4a4
Parpbp	0.780506	0.0460568			Spef2
Pdzd8	0.774132	0.00901289			Stxbp4
Ppp1r9a	0.765774	0.0485068			Svep1
Prkar2b	0.786537	0.0450654			Tec
Rab30	0.765804	0.0110659			Tmem243
Ralgapa2	0.7418	0.00964397			Tomm70a
Rps6ka3	0.681897	0.0192531			Trmt2b*
Ryr1	0.749908	0.0164974			Tssc1
S100pbp	0.775188	0.0174741			Ttc19
Slc18b1	0.752473	0.0426054			Usp53
Slc4a4	0.7554	0.0396321			Xkr6*
Stxbp4	0.78881	0.0266181			XLOC_023637
Tomm70a	0.717363	0.0427655			Zbbx
Trmt2b	0.765134	0.0277326			Zcchc4
Tssc1	0.77112	0.0180331
Xkr6	0.673184	0.0303285
XLOC_023637	0.766127	0.0470194
